# Supplementary material for: Pretreatment neutrophil-to-lymphocyte ratio and mutational burden as biomarkers of tumor response to immune checkpoint inhibitors
Source: Nat Commun. 2021 Feb 1;12:729. doi: 10.1038/s41467-021-20935-9 (PMC7851155; doi:10.1038/s41467-021-20935-9)
Supplement: Supplementary file 3 — Supplementary Data 1 [file 41467_2021_20935_MOESM3_ESM.xlsx]

## Sheet: Data
ID	Year of ICI treatment start	Age at ICI start	Sex	Cancer type	NLR	MSI type	TMB (Mutations/Mb)	IMPACT version	ICI drug class	Best Response	Response to ICI	Clinical Benefit with ICI	Progression	Progression-Free Survival (Months)	Vital status	Overall Survival (Months)	Stage at ICI start	ICI line of treatment	ECOG PS
8213	2017	61 - 65	Female	Colorectal	7.6		4.9	IMPACT-410	PD-1/PD-L1	PD	No	No	Yes	0.92	Dead	5.62	IV	Subsequent-line	0
8214	2018	66 - 70	Female	Endometrial	1.19	Unstable	32.5	IMPACT-468	PD-1/PD-L1	PR	Yes	Yes	No	15.64	Alive	15.74	IV	Subsequent-line	1
8215	2018	61 - 65	Female	SCLC	1.38	Stable	19.3	IMPACT-468	PD-1/PD-L1	PR	Yes	Yes	Yes	3.45	Alive	9.59	IV	Subsequent-line	0
8216	2015	56 - 60	Female	Melanoma	2.69	Stable	1	IMPACT-410	Combo	PD	No	No	Yes	0.56	Alive	50.14	IV	First-line	0
8217	2018	51 - 55	Female	NSCLC	2.54	Stable	10.5	IMPACT-468	PD-1/PD-L1	PR	Yes	Yes	Yes	4.67	Alive	9.99	IV	Subsequent-line	0
8218	2017	66 - 70	Female	Hepatobiliary	3.32		6.1	IMPACT-468	PD-1/PD-L1	PD	No	No	Yes	1.91	Dead	6.05	IV	Subsequent-line	0
8219	2017	51 - 55	Male	Gastric	5.21	Stable	0	IMPACT-468	PD-1/PD-L1	PR	Yes	Yes	Yes	8.61	Dead	18.83	IV	First-line	0
8220	2015	61 - 65	Female	NSCLC	3.89	Stable	2	IMPACT-410	PD-1/PD-L1	PD	No	No	Yes	0.99	Dead	1.64	IV	Subsequent-line
8221	2016	61 - 65	Female	Pancreatic	2.18	Indeterminate	2	IMPACT-410	PD-1/PD-L1	PD	No	No	Yes	1.25	Dead	2.33	IV	Subsequent-line	1
8222	2017	51 - 55	Male	Renal	4.62	Stable	4.4	IMPACT-468	PD-1/PD-L1	PD	No	No	Yes	1.97	Dead	3.12	IV	Subsequent-line	1
8223	2017	66 - 70	Female	Colorectal	2.56	Indeterminate	41.3	IMPACT-468	PD-1/PD-L1	SD	No	No	Yes	7.13	Dead	7.13	IV	Subsequent-line	0
8224	2017	76 - 80	Female	Hepatobiliary	3.16		6.1	IMPACT-468	PD-1/PD-L1	PD	No	No	Yes	0.82	Dead	3.81	IV	Subsequent-line	1
8225	2017	66 - 70	Male	Bladder	1.88		8.8	IMPACT-468	PD-1/PD-L1	PD	No	No	Yes	1.84	Dead	2.37	IV	First-line	0
8226	2018	61 - 65	Male	SCLC	4.89	Stable	3.5	IMPACT-468	Combo	PD	No	No	Yes	1.35	Alive	3.22	IV	Subsequent-line	1
8227	2017	61 - 65	Female	Sarcoma	4.63	Stable	5.3	IMPACT-468	PD-1/PD-L1	PD	No	No	Yes	1.74	Dead	18.23	IV	Subsequent-line	1
8228	2017	66 - 70	Female	SCLC	4.88		7	IMPACT-468	Combo	PD	No	No	Yes	1.08	Dead	9.33	IV	Subsequent-line	1
8229	2015	51 - 55	Female	NSCLC	2.92	Stable	19.7	IMPACT-410	PD-1/PD-L1	CR	Yes	Yes	No	45.96	Alive	48.82	IV	Subsequent-line	1
8230	2017	66 - 70	Male	Bladder	4.25	Stable	8.8	IMPACT-468	PD-1/PD-L1	PD	No	No	Yes	1.64	Dead	6.77	IV	Subsequent-line	1
8231	2018	91 - 95	Female	Endometrial	4	Unstable	32.5	IMPACT-468	PD-1/PD-L1	CR	Yes	Yes	No	14.26	Alive	15.05	IV	First-line	0
8232	2018	61 - 65	Female	NSCLC	8.5	Stable	14	IMPACT-468	PD-1/PD-L1	SD	No	No	Yes	5.32	Dead	5.52	IV	First-line	1
8233	2018	76 - 80	Female	SCLC	5.4	Indeterminate	15.8	IMPACT-468	PD-1/PD-L1	SD	No	No	Yes	14.26	Alive	16.1	IV	Subsequent-line	0
8235	2016	51 - 55	Female	Bladder	2.56		1	IMPACT-410	PD-1/PD-L1	PD	No	No	Yes	0.53	Dead	2.92	IV	Subsequent-line	2
8236	2017	61 - 65	Female	Endometrial	3.4	Stable	0.9	IMPACT-468	PD-1/PD-L1	SD	No	Yes	Yes	13.67	Alive	19.94	IV	Subsequent-line	0
8237	2017	76 - 80	Female	NSCLC	5.45		6.1	IMPACT-468	PD-1/PD-L1	PD	No	No	Yes	1.84	Dead	1.94	IV	Subsequent-line	1
8238	2017	76 - 80	Male	NSCLC	5.75	Stable	14.9	IMPACT-468	PD-1/PD-L1	PR	Yes	Yes	Yes	9.26	Alive	9.33	IV	Subsequent-line	1
8239	2017	81 - 85	Female	Esophageal	1	Unstable	24.6	IMPACT-468	PD-1/PD-L1	PD	No	No	Yes	1.15	Dead	7.89	IV	Subsequent-line	2
8241	2018	61 - 65	Male	NSCLC	4.43	Stable	7.9	IMPACT-468	PD-1/PD-L1	PD	No	No	Yes	0.59	Dead	6.01	IV	First-line	1
8242	2018	56 - 60	Female	Renal	3	Stable	3.5	IMPACT-468	PD-1/PD-L1	SD	No	No	Yes	4.93	Alive	10.18	IV	Subsequent-line	0
8243	2018	66 - 70	Female	NSCLC	6.56	Stable	3.5	IMPACT-468	Combo	PD	No	No	Yes	0.92	Dead	4.5	IV	Subsequent-line	1
8244	2018	71 - 75	Male	Gastric	6.14	Stable	11.4	IMPACT-468	PD-1/PD-L1	PD	No	No	Yes	1.45	Alive	12.29	IV	Subsequent-line	1
8245	2018	81 - 85	Female	NSCLC	8.5	Stable	3.5	IMPACT-468	PD-1/PD-L1	PR	Yes	Yes	Yes	8.08	Alive	13.54	IV	Subsequent-line	1
8246	2017	61 - 65	Female	NSCLC	2.72	Stable	9.7	IMPACT-468	PD-1/PD-L1	PR	Yes	Yes	Yes	6.11	Alive	27.27	IV	First-line
8247	2016	71 - 75	Male	NSCLC	3.23		7	IMPACT-468	Combo	SD	No	No	Yes	2.46	Dead	13.9	IV	First-line	0
8248	2015	61 - 65	Male	Bladder	5.64	Stable	12.8	IMPACT-410	Combo	CR	Yes	Yes	No	38.41	Alive	38.64	IV	First-line	1
8251	2016	86 - 90	Female	NSCLC	2.33		3.5	IMPACT-468	PD-1/PD-L1	PR	Yes	Yes	Yes	12.88	Dead	25.49	IV	First-line	0
8252	2017	56 - 60	Male	Colorectal	2.63	Unstable	50.9	IMPACT-468	PD-1/PD-L1	SD	No	Yes	Yes	11.17	Alive	17.38	IV	Subsequent-line	0
8253	2016	61 - 65	Female	Endometrial	7.4	Stable	0	IMPACT-410	PD-1/PD-L1	PR	Yes	Yes	Yes	3.68	Dead	13.83	IV	Subsequent-line	1
8254	2017	51 - 55	Female	Colorectal	7	Stable	3.9	IMPACT-410	PD-1/PD-L1	PD	No	No	Yes	1.02	Dead	2.17	IV	Subsequent-line	1
8256	2017	61 - 65	Female	Melanoma	6.02	Stable	3.5	IMPACT-468	PD-1/PD-L1	SD	No	No	Yes	4.14	Dead	18.6	IV	First-line	0
8257	2016	66 - 70	Male	Melanoma	1.9	Stable	7.9	IMPACT-410	PD-1/PD-L1	SD	No	No	Yes	2.73	Alive	36.4		First-line	1
8258	2016	76 - 80	Male	NSCLC	13.2	Stable	2	IMPACT-410	PD-1/PD-L1	PD	No	No	Yes	1.38	Dead	2.69	IV	Subsequent-line	1
8259	2016	46 - 50	Female	Renal	7.5	Stable	3.9	IMPACT-410	PD-1/PD-L1	PD	No	No	Yes	1.71	Dead	4.63	IV	Subsequent-line	1
8260	2018	46 - 50	Male	Pancreatic	6.67	Stable	3.5	IMPACT-468	PD-1/PD-L1	PD	No	No	Yes	1.25	Dead	2.89	IV	Subsequent-line	1
8261	2017	66 - 70	Female	Head & Neck	4.46	Stable	17.6	IMPACT-468	PD-1/PD-L1	PD	No	No	Yes	3.98	Alive	10.15	IV	Subsequent-line	1
8262	2018	61 - 65	Male	Esophageal	9.09	Stable	5.3	IMPACT-468	PD-1/PD-L1	PD	No	No	Yes	0.13	Dead	0.13	IV	Subsequent-line	1
8263	2017	51 - 55	Female	NSCLC	10.14	Stable	7.9	IMPACT-410	PD-1/PD-L1	SD	No	No	Yes	3.52	Dead	16.13	IV	Subsequent-line	1
8264	2018	61 - 65	Female	Gastric	6	Stable	5.3	IMPACT-468	Combo	PD	No	No	Yes	0.95	Dead	0.95	IV	Subsequent-line	1
8265	2018	81 - 85	Male	NSCLC	1.81	Stable	2	IMPACT-410	PD-1/PD-L1	PD	No	No	Yes	3.61	Alive	10.91	IV	Subsequent-line
8266	2017	56 - 60	Female	SCLC	2.32	Stable	10.5	IMPACT-468	Combo	CR	Yes	Yes	No	27.37	Alive	30.13	IV	Subsequent-line	0
8267	2016	66 - 70	Female	NSCLC	3.27	Stable	12.8	IMPACT-410	PD-1/PD-L1	SD	No	No	Yes	0.85	Dead	0.85	IV	First-line	0
8268	2017	51 - 55	Female	NSCLC	1.32		2	IMPACT-410	PD-1/PD-L1	PR	Yes	Yes	No	20.73	Alive	20.73	IV	First-line
8270	2017	66 - 70	Female	Ovarian	2.25		1.8	IMPACT-468	PD-1/PD-L1	SD	No	No	Yes	2.53	Dead	7.06	IV	Subsequent-line	0
8272	2018	66 - 70	Female	NSCLC	23	Stable	9.7	IMPACT-468	PD-1/PD-L1	PD	No	No	Yes	0.39	Dead	0.39	IV	Subsequent-line	1
8273	2018	76 - 80	Female	Endometrial	0.92	Unstable	29.8	IMPACT-468	PD-1/PD-L1	PD	No	No	Yes	2.76	Dead	11.27	IV	Subsequent-line	0
8274	2017	61 - 65	Male	Bladder	11.5	Stable	13.2	IMPACT-468	PD-1/PD-L1	SD	No	No	Yes	3.06	Alive	24.77	IV	First-line	2
8275	2018	76 - 80	Female	NSCLC	2	Stable	4.4	IMPACT-468	PD-1/PD-L1	PD	No	No	Yes	2.43	Dead	8.25	IV	Subsequent-line	1
8276	2017	56 - 60	Male	Renal	3.28	Stable	0	IMPACT-410	PD-1/PD-L1	PR	Yes	Yes	Yes	11.24	Alive	19.38	IV	Subsequent-line	1
8277	2018	61 - 65	Male	Gastric	5.2	Stable	4.4	IMPACT-468	PD-1/PD-L1	PD	No	No	Yes	3.32	Dead	4.21	IV	Subsequent-line	2
8278	2016	71 - 75	Male	Melanoma	5.88		36	IMPACT-468	PD-1/PD-L1	CR	Yes	Yes	No	38.51	Alive	38.51	IV	First-line	0
8279	2018	81 - 85	Male	NSCLC	14.4	Stable	6.1	IMPACT-468	PD-1/PD-L1	PD	No	No	Yes	1.38	Alive	5.26	IV	Subsequent-line	2
8280	2017	51 - 55	Female	NSCLC	3.38		8.9	IMPACT-410	Combo	PR	Yes	Yes	Yes	5.68	Alive	9.56	IV	Subsequent-line	1
8281	2017	86 - 90	Male	Bladder	3.56	Indeterminate	4.4	IMPACT-468	PD-1/PD-L1	SD	No	No	Yes	4.07	Dead	12.12	IV	First-line	1
8283	2017	76 - 80	Male	Melanoma	1.91		36	IMPACT-468	Combo	SD	No	No	Yes	2.3	Alive	28.68	IV	First-line
8284	2018	71 - 75	Female	NSCLC	33.75	Stable	11.4	IMPACT-468	PD-1/PD-L1	PD	No	No	Yes	1.61	Dead	6.6	IV	First-line	1
8285	2016	71 - 75	Male	Pancreatic	3.79	Stable	9.8	IMPACT-410	PD-1/PD-L1	PD	No	No	Yes	0.72	Dead	4.63	IV	Subsequent-line	0
8286	2017	86 - 90	Male	NSCLC	2.6	Stable	1.8	IMPACT-468	PD-1/PD-L1	PR	Yes	Yes	No	24.8	Alive	25	IV	First-line	1
8287	2017	46 - 50	Female	Breast	1.77	Stable	3.5	IMPACT-468	PD-1/PD-L1	SD	No	No	Yes	5.29	Dead	20.07	III	Subsequent-line
8288	2018	46 - 50	Female	Renal	4.9	Stable	4.4	IMPACT-468	PD-1/PD-L1	PR	Yes	Yes	No	9.66	Alive	9.69	IV	Subsequent-line	0
8289	2018	71 - 75	Female	SCLC	5.2	Stable	10.5	IMPACT-468	Combo	SD	No	No	Yes	4.9	Dead	7.79	IV	Subsequent-line	1
8290	2017	61 - 65	Male	Hepatobiliary	4	Stable	3.9	IMPACT-410	PD-1/PD-L1	PR	Yes	Yes	Yes	14.55	Alive	26.84	IV	Subsequent-line	1
8291	2015	51 - 55	Male	Renal	2.57	Stable	8.9	IMPACT-410	Combo	PR	Yes	Yes	No	46.46	Alive	46.92	IV	First-line	0
8292	2016	46 - 50	Male	Renal	4.55	Stable	3	IMPACT-410	PD-1/PD-L1	PD	No	No	Yes	1.38	Dead	13.21	IV	Subsequent-line	0
8293	2016	36 - 40	Male	Pancreatic	6.25	Stable	3	IMPACT-410	PD-1/PD-L1	PD	No	No	Yes	1.68	Dead	14.16	IV	Subsequent-line	0
8294	2017	76 - 80	Male	Bladder	1.1		9.7	IMPACT-468	PD-1/PD-L1	PD	No	No	Yes	2.23	Dead	12.06	IV	Subsequent-line	0
8295	2016	71 - 75	Female	NSCLC	3.67	Stable	30.5	IMPACT-410	PD-1/PD-L1	PR	Yes	Yes	Yes	14.36	Alive	39.56	IV	Subsequent-line	0
8296	2016	46 - 50	Female	NSCLC	1.44		7	IMPACT-468	PD-1/PD-L1	PD	No	No	Yes	2.1	Dead	10.05	IV	Subsequent-line
8297	2015	66 - 70	Male	NSCLC	6.08	Stable	39.4	IMPACT-410	PD-1/PD-L1	PD	No	No	Yes	1.74	Dead	20.93	IV	Subsequent-line	1
8298	2015	51 - 55	Male	Melanoma	3.83	Stable	49.2	IMPACT-410	Combo	CR	Yes	Yes	No	52.44	Alive	52.44	IV	First-line	0
8299	2017	46 - 50	Female	NSCLC	2.95	Stable	5.9	IMPACT-410	PD-1/PD-L1	PD	No	No	Yes	1.28	Alive	20.44	IV	Subsequent-line	1
8300	2017	41 - 45	Male	Hepatobiliary	21.8	Stable	4.9	IMPACT-410	PD-1/PD-L1	PD	No	No	Yes	0.3	Dead	0.33	IV	Subsequent-line	2
8301	2017	61 - 65	Female	Sarcoma	4.6	Stable	2.6	IMPACT-468	Combo	PD	No	No	Yes	1.54	Alive	21.78	IV	Subsequent-line	0
8303	2015	61 - 65	Male	NSCLC	14.8	Stable	3	IMPACT-410	PD-1/PD-L1	PD	No	No	Yes	0.03	Dead	0.03	IV	Subsequent-line
8304	2017	51 - 55	Male	NSCLC	13.9	Stable	9.7	IMPACT-468	PD-1/PD-L1	PD	No	No	Yes	0.69	Dead	12.12	IV	Subsequent-line	0
8306	2015	51 - 55	Male	Melanoma	20.75	Stable	4.4	IMPACT-468	PD-1/PD-L1	PD	No	No	Yes	1.35	Dead	35.75	IV	First-line	0
8307	2015	41 - 45	Female	Renal	3.29	Stable	6.9	IMPACT-410	Combo	CR	Yes	Yes	No	51.75	Alive	51.75	IV	First-line	0
8308	2016	56 - 60	Male	NSCLC	5.33	Stable	3	IMPACT-410	PD-1/PD-L1	PD	No	No	Yes	1.45	Dead	7.62	IV	Subsequent-line	0
8309	2017	66 - 70	Female	NSCLC	6.29	Stable	1	IMPACT-410	PD-1/PD-L1	PD	No	No	Yes	0.85	Dead	3.35	IV	Subsequent-line	2
8310	2015	56 - 60	Female	NSCLC	3.25	Stable	5.9	IMPACT-410	PD-1/PD-L1	PR	Yes	Yes	No	50.23	Alive	52.04	IV	Subsequent-line	0
8311	2015	81 - 85	Male	Melanoma	7.88	Indeterminate	102.3	IMPACT-410	PD-1/PD-L1	PR	Yes	Yes	Yes	6.44	Dead	27.47	IV	First-line	0
8312	2015	76 - 80	Female	Head & Neck	34.5	Stable	3.9	IMPACT-410	CTLA-4	PD	No	No	Yes	0.43	Dead	1.54	IV	Subsequent-line	1
8313	2015	56 - 60	Female	NSCLC	2.25	Stable	4.9	IMPACT-410	PD-1/PD-L1	PR	Yes	Yes	Yes	8.51	Dead	31.47	IV	Subsequent-line	0
8314	2016	46 - 50	Female	NSCLC	1.5	Stable	4.9	IMPACT-410	PD-1/PD-L1	PR	Yes	Yes	Yes	24.31	Alive	32.85	IV	Subsequent-line	1
8315	2018	36 - 40	Female	NSCLC	1.38	Stable	3	IMPACT-410	PD-1/PD-L1	SD	No	No	No	7.13	Alive	12.52	IV	Subsequent-line	0
8316	2015	56 - 60	Female	Melanoma	2.3	Stable	3	IMPACT-410	PD-1/PD-L1	PR	Yes	Yes	Yes	10.41	Alive	11.07	IV	First-line	0
8317	2015	76 - 80	Male	Melanoma	4.67	Stable	10.8	IMPACT-410	PD-1/PD-L1	PD	No	No	Yes	1.61	Dead	3.25	IV	First-line	1
8318	2015	56 - 60	Female	NSCLC	9.43	Stable	4.9	IMPACT-410	Combo	SD	No	No	Yes	5.06	Dead	27.96	IV	First-line	1
8319	2015	21 - 25	Male	Melanoma	5.82	Stable	9.8	IMPACT-410	Combo	PR	Yes	Yes	Yes	13.31	Alive	49.91	III	First-line	0
8320	2015	61 - 65	Male	NSCLC	28.2	Stable	13.8	IMPACT-410	PD-1/PD-L1	SD	No	No	Yes	3.12	Dead	3.68	IV	Subsequent-line	1
8321	2017	51 - 55	Male	Head & Neck	7.17	Stable	7	IMPACT-468	PD-1/PD-L1	PD	No	No	Yes	0.76	Alive	21.32	IV	Subsequent-line	1
8322	2015	61 - 65	Female	Sarcoma	1.72	Stable	0	IMPACT-410	Combo	PD	No	No	Yes	1.74	Dead	11.33	IV	Subsequent-line	1
8324	2016	76 - 80	Female	Endometrial	1.42	Stable	4.9	IMPACT-410	PD-1/PD-L1	PD	No	No	Yes	2.69	Dead	24.9	IV	Subsequent-line	0
8325	2017	51 - 55	Female	Melanoma	1.46	Stable	14.9	IMPACT-468	PD-1/PD-L1	CR	Yes	Yes	No	26.61	Alive	26.61	III	First-line	0
8326	2018	56 - 60	Female	Melanoma	1.68	Stable	13.2	IMPACT-468	Combo	SD	No	No	Yes	2.83	Dead	12.81	IV	First-line	0
8327	2016	56 - 60	Female	NSCLC	1.11	Stable	10.8	IMPACT-410	PD-1/PD-L1	PD	No	No	Yes	1.61	Dead	9.53	IV	Subsequent-line	0
8328	2016	66 - 70	Male	NSCLC	4.71	Stable	8.9	IMPACT-410	PD-1/PD-L1	PD	No	No	Yes	0.59	Dead	1.02	IV	Subsequent-line	1
8330	2015	81 - 85	Female	Melanoma	3.19	Stable	39.4	IMPACT-410	PD-1/PD-L1	CR	Yes	Yes	Yes	9.59	Dead	10.55	IV	First-line	0
8331	2017	41 - 45	Male	Head & Neck	58		0	IMPACT-468	PD-1/PD-L1	PD	No	No	Yes	1.81	Dead	3.15	IV	Subsequent-line	2
8332	2016	66 - 70	Male	SCLC	9	Indeterminate	8.9	IMPACT-410	PD-1/PD-L1	SD	No	No	Yes	1.64	Dead	1.64	IV	Subsequent-line	1
8333	2015	56 - 60	Female	NSCLC	5	Stable	3	IMPACT-410	PD-1/PD-L1	PD	No	No	Yes	1.45	Alive	13.47	IV	Subsequent-line	1
8334	2017	71 - 75	Female	Ovarian	7	Stable	1.8	IMPACT-468	PD-1/PD-L1	PD	No	No	Yes	0.39	Dead	9.69	IV	Subsequent-line	0
8335	2017	61 - 65	Female	NSCLC	2.5	Stable	6.9	IMPACT-410	PD-1/PD-L1	PR	Yes	Yes	No	29.24	Alive	29.7	IV	Subsequent-line
8336	2016	61 - 65	Female	Colorectal	5.4	Stable	6.9	IMPACT-410	PD-1/PD-L1	PD	No	No	Yes	1.15	Dead	3.88	IV	Subsequent-line	1
8337	2015	71 - 75	Female	NSCLC	3.83	Stable	1	IMPACT-410	PD-1/PD-L1	PR	Yes	Yes	No	11.53	Alive	41.13	IV	Subsequent-line	1
8339	2017	56 - 60	Male	Esophageal	2.63	Stable	2	IMPACT-410	PD-1/PD-L1	SD	No	No	Yes	5.13	Dead	5.13	IV	Subsequent-line	1
8340	2016	56 - 60	Female	Esophageal	8.71	Stable	6.9	IMPACT-410	PD-1/PD-L1	PD	No	No	Yes	0.92	Dead	2.76	IV	Subsequent-line	1
8341	2016	71 - 75	Male	NSCLC	2.7	Stable	59	IMPACT-410	PD-1/PD-L1	CR	Yes	Yes	No	35.88	Alive	35.88	III	Subsequent-line
8342	2017	56 - 60	Female	Colorectal	3.73	Stable	4.4	IMPACT-468	PD-1/PD-L1	SD	No	No	Yes	3.71	Dead	20.21	III	Subsequent-line	1
8343	2018	51 - 55	Female	NSCLC	2.23	Stable	12.8	IMPACT-410	PD-1/PD-L1	SD	No	Yes	Yes	8.84	Alive	14.29	IV	Subsequent-line
8344	2015	71 - 75	Female	NSCLC	4	Stable	3.9	IMPACT-410	PD-1/PD-L1	PD	No	No	Yes	1.74	Dead	1.74	IV	Subsequent-line	1
8345	2017	51 - 55	Female	Endometrial	3.78	Stable	3	IMPACT-410	PD-1/PD-L1	PD	No	No	Yes	3.71	Dead	12.32	IV	Subsequent-line	1
8346	2015	76 - 80	Male	NSCLC	9.22	Stable	6.9	IMPACT-410	PD-1/PD-L1	SD	No	Yes	Yes	10.28	Dead	13.67	IV	Subsequent-line
8347	2015	71 - 75	Female	NSCLC	9	Stable	9.8	IMPACT-410	PD-1/PD-L1	PD	No	No	Yes	1.74	Dead	1.74	IV	Subsequent-line	1
8348	2017	61 - 65	Male	SCLC	3.69	Stable	14.8	IMPACT-410	Combo	PR	Yes	Yes	Yes	2.66	Dead	11.53	IV	Subsequent-line	0
8349	2016	51 - 55	Female	Renal	1.57	Stable	1	IMPACT-410	PD-1/PD-L1	PD	No	No	Yes	2.6	Dead	11.3	IV	Subsequent-line	0
8350	2017	41 - 45	Male	Esophageal	2.44	Stable	5.9	IMPACT-410	PD-1/PD-L1	SD	No	No	Yes	2.2	Dead	10.91	IV	Subsequent-line	1
8351	2016	56 - 60	Male	Esophageal	1.12		8.8	IMPACT-468	PD-1/PD-L1	PD	No	No	Yes	2.6	Dead	15.7	IV	Subsequent-line	1
8352	2015	61 - 65	Male	NSCLC	1.48		4.4	IMPACT-468	PD-1/PD-L1	PR	Yes	Yes	Yes	16.49	Dead	47.31	IV	Subsequent-line	0
8353	2015	71 - 75	Male	NSCLC	2.88	Stable	5.9	IMPACT-410	PD-1/PD-L1	SD	No	No	Yes	5.06	Dead	23.79	IV	Subsequent-line	4
8354	2018	31 - 35	Male	Sarcoma	1.14	Stable	0.9	IMPACT-468	PD-1/PD-L1	PD	No	No	Yes	0.62	Dead	5.85	IV	Subsequent-line	0
8355	2016	51 - 55	Male	Esophageal	4.92		3.5	IMPACT-468	PD-1/PD-L1	PR	Yes	Yes	Yes	23.52	Dead	23.52	IV	Subsequent-line	1
8356	2018	66 - 70	Female	NSCLC	2.95	Stable	4.4	IMPACT-468	PD-1/PD-L1	PD	No	No	Yes	2.99	Alive	12.22	IV	Subsequent-line	1
8357	2017	51 - 55	Male	Renal	2	Stable	3	IMPACT-410	PD-1/PD-L1	SD	No	No	Yes	5.03	Alive	20.21	IV	Subsequent-line	0
8358	2015	51 - 55	Male	Renal	3.31	Stable	3	IMPACT-410	Combo	PD	No	No	Yes	2.53	Dead	39.39	IV	First-line	0
8359	2018	66 - 70	Male	Melanoma	3.18	Stable	51.2	IMPACT-410	PD-1/PD-L1	PR	Yes	Yes	No	10.28	Alive	10.28	III	First-line	0
8360	2017	51 - 55	Male	Sarcoma	2.91		7	IMPACT-468	Combo	PD	No	No	Yes	2	Alive	22.08		First-line
8361	2016	66 - 70	Female	NSCLC	3.45	Stable	11.8	IMPACT-410	PD-1/PD-L1	PD	No	No	Yes	1.81	Dead	20.67	IV	Subsequent-line	1
8362	2017	56 - 60	Male	Head & Neck	27.6	Stable	3.9	IMPACT-410	PD-1/PD-L1	PD	No	No	Yes	0.99	Dead	10.55	IV	Subsequent-line	1
8363	2015	56 - 60	Female	NSCLC	7.5	Stable	0	IMPACT-410	PD-1/PD-L1	PR	Yes	Yes	Yes	11.14	Alive	48.03	IV	Subsequent-line	1
8364	2018	36 - 40	Female	Breast	1.76	Indeterminate	2	IMPACT-410	PD-1/PD-L1	PD	No	No	Yes	1.81	Dead	17.64	IV	Subsequent-line	0
8367	2015	36 - 40	Male	NSCLC	11.67	Stable	8.9	IMPACT-410	PD-1/PD-L1	PD	No	No	Yes	0.85	Dead	7.95	IV	Subsequent-line	1
8368	2016	71 - 75	Male	NSCLC	16.4		7.9	IMPACT-468	PD-1/PD-L1	PR	Yes	Yes	No	38.41	Alive	38.41	IV	Subsequent-line	1
8369	2015	71 - 75	Male	Renal	3.56	Stable	9.8	IMPACT-410	Combo	PR	Yes	Yes	No	49.97	Alive	49.97	IV	First-line	1
8371	2015	51 - 55	Male	Melanoma	6.17	Stable	36.4	IMPACT-410	Combo	CR	Yes	Yes	No	46.88	Alive	50.07	IV	First-line	0
8372	2017	56 - 60	Female	Endometrial	1.79	Stable	4.4	IMPACT-468	PD-1/PD-L1	PD	No	No	Yes	1.74	Dead	11.07	IV	Subsequent-line	1
8373	2018	36 - 40	Female	Gastric	4.5	Stable	4.4	IMPACT-468	PD-1/PD-L1	PD	No	No	Yes	0.26	Dead	2.43	IV	Subsequent-line	0
8374	2016	76 - 80	Male	Melanoma	2.41	Stable	12.3	IMPACT-468	PD-1/PD-L1	CR	Yes	Yes	Yes	6.08	Alive	37.78	III	Subsequent-line	0
8375	2017	66 - 70	Male	NSCLC	2.08	Stable	7.9	IMPACT-468	PD-1/PD-L1	PD	No	No	Yes	1.08	Dead	12.94	IV	First-line	1
8376	2016	71 - 75	Male	NSCLC	12	Stable	9.8	IMPACT-410	PD-1/PD-L1	PD	No	No	Yes	1.97	Dead	4.21	IV	Subsequent-line	1
8377	2015	66 - 70	Male	NSCLC	13.43	Stable	12.8	IMPACT-410	PD-1/PD-L1	PD	No	No	Yes	1.18	Dead	6.05	IV	Subsequent-line	0
8379	2016	66 - 70	Female	NSCLC	10.56	Stable	1	IMPACT-410	PD-1/PD-L1	SD	No	No	Yes	4.3	Dead	8.8	IV	Subsequent-line
8381	2015	61 - 65	Male	Bladder	3	Stable	2	IMPACT-410	PD-1/PD-L1	PD	No	No	Yes	1.15	Alive	46	IV	Subsequent-line	1
8382	2017	71 - 75	Female	Ovarian	2.25		3.5	IMPACT-468	PD-1/PD-L1	PD	No	No	Yes	1.25	Alive	19.35	IV	Subsequent-line	0
8384	2015	66 - 70	Male	Bladder	5.27	Stable	27.5	IMPACT-410	PD-1/PD-L1	PR	Yes	Yes	Yes	6.8	Dead	31.54	IV	Subsequent-line	1
8385	2018	66 - 70	Male	Esophageal	3.67	Stable	3.9	IMPACT-410	PD-1/PD-L1	SD	No	No	No	5.26	Alive	7.43	IV	Subsequent-line	0
8386	2015	61 - 65	Male	SCLC	3.13	Stable	4.9	IMPACT-410	PD-1/PD-L1	PD	No	No	Yes	0.95	Dead	2.04	IV	Subsequent-line	0
8387	2018	71 - 75	Female	Sarcoma	2.67	Stable	1.8	IMPACT-468	PD-1/PD-L1	PR	Yes	Yes	No	12.65	Alive	12.75	IV	First-line	0
8388	2018	66 - 70	Male	Gastric	9.5	Stable	6.9	IMPACT-410	Combo	SD	No	No	Yes	3.38	Dead	15.64	IV	Subsequent-line	1
8389	2016	61 - 65	Male	Esophageal	2.56		8.8	IMPACT-468	Combo	PD	No	No	Yes	1.74	Dead	6.08	IV	First-line	1
8390	2016	66 - 70	Female	NSCLC	12.14	Stable	9.7	IMPACT-468	PD-1/PD-L1	SD	No	Yes	Yes	13.96	Alive	35.35	IV	Subsequent-line	1
8391	2016	51 - 55	Female	Colorectal	3.06	Stable	6.1	IMPACT-468	PD-1/PD-L1	PD	No	No	Yes	0.59	Dead	12.12	IV	Subsequent-line	0
8392	2016	56 - 60	Male	NSCLC	7.63	Stable	19.7	IMPACT-410	PD-1/PD-L1	SD	No	No	Yes	4.93	Dead	4.93	III	Subsequent-line	0
8393	2018	61 - 65	Female	Bladder	2.8	Stable	12.3	IMPACT-468	PD-1/PD-L1	SD	No	Yes	Yes	9.66	Alive	11.99	IV	Subsequent-line	0
8394	2016	76 - 80	Female	NSCLC	3.27	Stable	12.8	IMPACT-410	PD-1/PD-L1	PD	No	No	Yes	2.14	Dead	2.14	IV	Subsequent-line
8395	2017	61 - 65	Female	Melanoma	2.63	Stable	2	IMPACT-410	Combo	PR	Yes	Yes	No	19.78	Alive	19.78	IV	First-line	0
8396	2018	56 - 60	Male	Head & Neck	10	Stable	10.5	IMPACT-468	PD-1/PD-L1	PD	No	No	Yes	1.84	Alive	17.02	IV	Subsequent-line	1
8397	2017	61 - 65	Male	Bladder	4.16	Stable	7.9	IMPACT-468	PD-1/PD-L1	PD	No	No	Yes	2	Dead	18.53	IV	Subsequent-line	0
8398	2016	66 - 70	Male	SCLC	10.75	Indeterminate	14.8	IMPACT-410	Combo	PD	No	No	Yes	1.18	Dead	1.18	IV	Subsequent-line	1
8399	2016	71 - 75	Female	NSCLC	4.36	Stable	7.9	IMPACT-410	Combo	SD	No	No	Yes	3.98	Alive	38.93	IV	Subsequent-line	1
8400	2015	61 - 65	Male	Melanoma	2.25	Stable	4.9	IMPACT-410	PD-1/PD-L1	PR	Yes	Yes	No	45.54	Alive	45.54	IV	First-line	1
8401	2016	51 - 55	Male	NSCLC	4.58	Stable	2	IMPACT-410	PD-1/PD-L1	PD	No	No	Yes	1.81	Dead	22.11	IV	Subsequent-line	1
8402	2015	56 - 60	Male	Melanoma	3.64	Stable	17.7	IMPACT-410	Combo	CR	Yes	Yes	No	17.91	Alive	29.11	IV	First-line	0
8403	2017	66 - 70	Female	Hepatobiliary	4.64		3.5	IMPACT-468	PD-1/PD-L1	PD	No	No	Yes	0.72	Dead	5.55	IV	Subsequent-line	1
8404	2016	86 - 90	Male	Melanoma	4.55		1.8	IMPACT-468	PD-1/PD-L1	PD	No	No	Yes	3.06	Alive	31.01	III	First-line	0
8405	2017	51 - 55	Female	Colorectal	1.86		5.9	IMPACT-410	PD-1/PD-L1	PD	No	No	Yes	2.23	Dead	2.86	IV	Subsequent-line	1
8407	2015	61 - 65	Male	NSCLC	0.79	Stable	3.9	IMPACT-410	PD-1/PD-L1	PR	Yes	Yes	Yes	6.93	Dead	20.11	IV	Subsequent-line	0
8408	2016	61 - 65	Female	Breast	6	Stable	27.5	IMPACT-410	PD-1/PD-L1	PR	Yes	Yes	Yes	7.06	Dead	24.97	IV	Subsequent-line	0
8409	2018	26 - 30	Male	Sarcoma	2.33	Stable	1	IMPACT-410	Combo	PD	No	No	Yes	1.15	Alive	17.81	IV	Subsequent-line	1
8410	2016	61 - 65	Male	NSCLC	5	Stable	6.9	IMPACT-410	PD-1/PD-L1	PD	No	No	Yes	1.71	Dead	20.57	IV	Subsequent-line	0
8411	2017	36 - 40	Male	Hepatobiliary	3.19	Indeterminate	9.8	IMPACT-410	PD-1/PD-L1	PD	No	No	Yes	2.14	Dead	5.06	IV	Subsequent-line	1
8412	2016	66 - 70	Female	NSCLC	17.91	Stable	7.9	IMPACT-410	PD-1/PD-L1	SD	No	No	Yes	3.71	Dead	3.71	IV	Subsequent-line	1
8414	2018	66 - 70	Male	Gastric	3.5	Stable	4.9	IMPACT-410	PD-1/PD-L1	PD	No	No	Yes	2.1	Dead	3.48	IV	Subsequent-line	1
8415	2018	26 - 30	Male	Colorectal	3.5	Stable	3.9	IMPACT-410	Combo	PD	No	No	Yes	1.58	Dead	4.14	IV	Subsequent-line	0
8416	2018	61 - 65	Male	Esophageal	8	Stable	6.9	IMPACT-410	PD-1/PD-L1	SD	No	No	Yes	2.53	Dead	6.21	IV	Subsequent-line	1
8417	2016	51 - 55	Male	Renal	2.92	Stable	3.9	IMPACT-410	PD-1/PD-L1	PR	Yes	Yes	Yes	8.31	Alive	42.64	IV	Subsequent-line	0
8418	2015	66 - 70	Female	NSCLC	2.25	Stable	6.9	IMPACT-410	PD-1/PD-L1	PD	No	No	Yes	1.61	Dead	3.22	IV	Subsequent-line
8419	2015	71 - 75	Female	NSCLC	2.94	Stable	2	IMPACT-410	PD-1/PD-L1	SD	No	No	Yes	5.29	Dead	36.96	II	Subsequent-line	0
8420	2018	66 - 70	Female	Hepatobiliary	12	Stable	3.9	IMPACT-410	PD-1/PD-L1	SD	No	No	Yes	2.76	Dead	2.76	IV	Subsequent-line	1
8421	2015	41 - 45	Male	Gastric	4.33	Stable	2	IMPACT-410	Combo	PD	No	No	Yes	1.61	Dead	1.61	IV	Subsequent-line	1
8422	2016	51 - 55	Female	NSCLC	3.58	Stable	3	IMPACT-410	PD-1/PD-L1	PD	No	No	Yes	1.77	Dead	7.1	IV	Subsequent-line
8423	2016	56 - 60	Female	Pancreatic	3.75	Stable	3	IMPACT-410	Combo	PD	No	No	Yes	1.38	Dead	6.31	IV	Subsequent-line	1
8424	2016	66 - 70	Female	SCLC	8.4	Stable	7.9	IMPACT-410	PD-1/PD-L1	PD	No	No	Yes	1.41	Dead	1.87	IV	Subsequent-line	1
8425	2016	46 - 50	Male	NSCLC	2.15	Stable	7.9	IMPACT-410	PD-1/PD-L1	SD	No	No	Yes	6.47	Dead	16.69	IV	Subsequent-line	1
8427	2017	46 - 50	Male	Melanoma	2.99		7	IMPACT-468	PD-1/PD-L1	PD	No	No	Yes	2.83	Alive	26.15	III	First-line	0
8428	2017	71 - 75	Male	Bladder	9	Indeterminate	1	IMPACT-410	PD-1/PD-L1	PD	No	No	Yes	1.15	Dead	4.76	IV	Subsequent-line	0
8429	2017	36 - 40	Male	Esophageal	11.33	Stable	3	IMPACT-410	PD-1/PD-L1	PD	No	No	Yes	0.59	Dead	0.59	IV	Subsequent-line	1
8430	2017	46 - 50	Female	Ovarian	3.57	Stable	1	IMPACT-410	PD-1/PD-L1	SD	No	No	Yes	5.36	Dead	9.99	IV	Subsequent-line	0
8431	2016	81 - 85	Female	NSCLC	9.78	Stable	5.9	IMPACT-410	PD-1/PD-L1	PD	No	No	Yes	1.71	Dead	5.39	IV	Subsequent-line
8432	2018	11 - 15	Female	Sarcoma	5.81	Stable	0	IMPACT-410	PD-1/PD-L1	PD	No	No	Yes	0.49	Dead	0.49	IV	Subsequent-line
8434	2016	71 - 75	Female	Melanoma	2.09	Stable	37.4	IMPACT-410	PD-1/PD-L1	CR	Yes	Yes	No	32.66	Alive	32.66	III	First-line	0
8435	2016	71 - 75	Female	Melanoma	2.8	Stable	51.2	IMPACT-410	PD-1/PD-L1	CR	Yes	Yes	Yes	20.73	Dead	25.76	IV	First-line	0
8436	2016	66 - 70	Male	SCLC	2.88	Stable	12.3	IMPACT-468	Combo	PR	Yes	Yes	Yes	2.6	Dead	13.83	IV	Subsequent-line	1
8437	2015	61 - 65	Male	Colorectal	2.63	Unstable	89.5	IMPACT-410	PD-1/PD-L1	SD	No	Yes	No	44.35	Alive	44.35	IV	First-line	0
8438	2015	66 - 70	Male	Bladder	12.25		6.1	IMPACT-468	PD-1/PD-L1	PD	No	No	Yes	1.15	Dead	3.52	IV	Subsequent-line	2
8439	2016	61 - 65	Male	Pancreatic	8.33	Stable	3	IMPACT-410	Combo	PD	No	No	Yes	1.08	Dead	2.73	IV	Subsequent-line	1
8440	2016	56 - 60	Female	Renal	1.5	Stable	3	IMPACT-410	PD-1/PD-L1	PD	No	No	Yes	2.3	Dead	3.88	IV	Subsequent-line	1
8441	2016	51 - 55	Male	NSCLC	2.33	Stable	34.4	IMPACT-410	PD-1/PD-L1	CR	Yes	Yes	No	34.96	Alive	37.42	IV	Subsequent-line
8442	2016	46 - 50	Male	Head & Neck	12.43	Indeterminate	7.9	IMPACT-410	PD-1/PD-L1	PD	No	No	Yes	1.22	Dead	6.93	IV	Subsequent-line	1
8443	2016	66 - 70	Male	Head & Neck	4.33	Stable	1	IMPACT-410	PD-1/PD-L1	PD	No	No	Yes	1.38	Dead	13.9	IV	Subsequent-line	0
8444	2015	56 - 60	Female	NSCLC	49.71	Stable	2	IMPACT-410	PD-1/PD-L1	PD	No	No	Yes	1.38	Dead	1.38	IV	Subsequent-line	1
8445	2015	56 - 60	Female	NSCLC	4.67	Stable	3	IMPACT-410	PD-1/PD-L1	PD	No	No	Yes	1.58	Dead	10.28	IV	Subsequent-line	0
8446	2016	56 - 60	Male	Gastric	6.14	Stable	4.9	IMPACT-410	PD-1/PD-L1	PD	No	No	Yes	0.99	Dead	1.74	IV	Subsequent-line	1
8447	2016	36 - 40	Male	Head & Neck	10.67	Stable	1	IMPACT-410	PD-1/PD-L1	PD	No	No	Yes	0.56	Dead	3.42	IV	Subsequent-line	1
8449	2016	61 - 65	Male	Renal	6.53	Stable	3.9	IMPACT-410	PD-1/PD-L1	PR	Yes	Yes	No	32.66	Alive	34.63	IV	Subsequent-line	1
8451	2016	56 - 60	Female	Breast	10.57	Stable	5.9	IMPACT-410	CTLA-4	PD	No	No	Yes	2.3	Dead	3.09	IV	Subsequent-line	1
8452	2016	66 - 70	Male	Gastric	1.92	Stable	6.9	IMPACT-410	PD-1/PD-L1	PD	No	No	Yes	2.2	Alive	12.25	IV	Subsequent-line	2
8453	2017	66 - 70	Female	Ovarian	1.31	Stable	2.6	IMPACT-468	PD-1/PD-L1	SD	No	No	Yes	3.48	Alive	29.57	IV	Subsequent-line	0
8454	2017	41 - 45	Female	Breast	0.74	Stable	4.9	IMPACT-410	PD-1/PD-L1	SD	No	No	Yes	8.31	Alive	29.24	IV	Subsequent-line	0
8456	2017	46 - 50	Female	NSCLC	1.5	Stable	5.3	IMPACT-468	PD-1/PD-L1	PD	No	No	Yes	1.74	Dead	12.09	IV	Subsequent-line
8458	2018	36 - 40	Female	Renal	5.33	Stable	4.9	IMPACT-410	PD-1/PD-L1	SD	No	No	Yes	5.36	Alive	9.53	IV	Subsequent-line	1
8459	2016	56 - 60	Female	Hepatobiliary	1.92	Stable	1.8	IMPACT-468	PD-1/PD-L1	PD	No	No	Yes	1.45	Dead	9.3	IV	Subsequent-line	1
8460	2016	51 - 55	Female	NSCLC	1.68	Indeterminate	17.7	IMPACT-410	PD-1/PD-L1	PR	Yes	Yes	Yes	4.67	Dead	21.82	IV	Subsequent-line	1
8461	2016	71 - 75	Female	Bladder	7.6	Stable	3.9	IMPACT-410	PD-1/PD-L1	PD	No	No	Yes	3.12	Dead	9.07	IV	Subsequent-line	0
8462	2017	66 - 70	Male	SCLC	7.64	Stable	4.9	IMPACT-410	Combo	PD	No	No	Yes	1.18	Dead	1.51	IV	Subsequent-line	1
8464	2017	66 - 70	Male	Head & Neck	8.43	Stable	5.3	IMPACT-468	PD-1/PD-L1	PD	No	No	Yes	1.84	Dead	14.13	IV	Subsequent-line	0
8465	2016	71 - 75	Male	NSCLC	6.14		0.9	IMPACT-468	PD-1/PD-L1	PD	No	No	Yes	1.68	Dead	9.13	IV	Subsequent-line	1
8467	2016	81 - 85	Male	NSCLC	9.5	Stable	20.7	IMPACT-410	PD-1/PD-L1	PR	Yes	Yes	Yes	33.91	Alive	39.39	IV	Subsequent-line	0
8468	2016	56 - 60	Male	NSCLC	7.29	Stable	10.8	IMPACT-410	PD-1/PD-L1	PD	No	No	Yes	0.89	Dead	1.91	IV	Subsequent-line	1
8469	2015	51 - 55	Male	Renal	1.33	Stable	3.9	IMPACT-410	Combo	SD	No	No	Yes	4.14	Dead	31.84	IV	First-line	0
8470	2015	51 - 55	Male	Renal	9.27	Stable	1	IMPACT-410	Combo	PR	Yes	Yes	No	46.69	Alive	47.47	IV	First-line	1
8471	2017	36 - 40	Male	Sarcoma	6.13	Stable	3.9	IMPACT-410	Combo	PR	Yes	Yes	No	21.65	Alive	24.61	IV	Subsequent-line
8473	2015	61 - 65	Male	Melanoma	10.25	Stable	43.3	IMPACT-410	PD-1/PD-L1	SD	No	No	Yes	4.17	Dead	7.82	IV	Subsequent-line	1
8474	2015	56 - 60	Male	NSCLC	4.2	Indeterminate	5.9	IMPACT-410	PD-1/PD-L1	PD	No	No	Yes	3.12	Dead	14.78	IV	Subsequent-line	1
8475	2018	66 - 70	Male	Melanoma	4.18	Stable	16.7	IMPACT-468	Combo	SD	No	No	Yes	3.78	Dead	5.72	IV	First-line	0
8476	2016	76 - 80	Female	Esophageal	2.27	Stable	4.9	IMPACT-410	PD-1/PD-L1	PD	No	No	Yes	1.18	Dead	1.38	IV	Subsequent-line	1
8477	2017	61 - 65	Female	Endometrial	18.6	Indeterminate	1	IMPACT-410	PD-1/PD-L1	SD	No	Yes	Yes	7.33	Dead	17.71	IV	Subsequent-line	1
8480	2016	71 - 75	Male	NSCLC	11.08	Stable	2	IMPACT-410	PD-1/PD-L1	PD	No	No	Yes	0.92	Dead	0.92	IV	Subsequent-line	1
8481	2017	71 - 75	Female	NSCLC	6.21		14.8	IMPACT-410	PD-1/PD-L1	PD	No	No	Yes	3.65	Dead	3.75	IV	Subsequent-line	1
8482	2016	46 - 50	Male	Renal	5.18	Stable	3.9	IMPACT-410	PD-1/PD-L1	PD	No	No	Yes	2.53	Dead	35.35	III	Subsequent-line	0
8483	2016	66 - 70	Male	NSCLC	4.11		12.3	IMPACT-468	PD-1/PD-L1	PD	No	No	Yes	1.81	Dead	16.23	IV	Subsequent-line	1
8484	2016	66 - 70	Female	Esophageal	3.4	Stable	6.9	IMPACT-410	PD-1/PD-L1	CR	Yes	Yes	No	35.94	Alive	36.7	IV	Subsequent-line	1
8485	2018	76 - 80	Male	NSCLC	10	Stable	1.8	IMPACT-468	PD-1/PD-L1	SD	No	No	Yes	6.51	Dead	6.51	IV	Subsequent-line	1
8486	2015	71 - 75	Female	NSCLC	11.2	Unstable	13.8	IMPACT-410	PD-1/PD-L1	PD	No	No	Yes	0.92	Dead	2.69	IV	Subsequent-line	1
8487	2018	46 - 50	Male	Sarcoma	12.5	Stable	0	IMPACT-410	PD-1/PD-L1	SD	No	No	Yes	3.68	Dead	6.34	IV	Subsequent-line	1
8488	2017	51 - 55	Female	Colorectal	1.29	Stable	4.9	IMPACT-410	Combo	PD	No	No	Yes	1.64	Dead	14.19	IV	Subsequent-line	0
8489	2017	61 - 65	Female	NSCLC	5.27	Stable	18.7	IMPACT-410	PD-1/PD-L1	SD	No	Yes	No	31.51	Alive	31.51	IV	Subsequent-line	0
8490	2016	21 - 25	Female	Sarcoma	1.67	Stable	0.9	IMPACT-468	PD-1/PD-L1	SD	No	No	Yes	6.41	Alive	32.43	IV	Subsequent-line	0
8491	2015	66 - 70	Female	Melanoma	1.4	Stable	19.7	IMPACT-410	PD-1/PD-L1	PD	No	No	Yes	2.53	Dead	13.31	III	First-line	0
8492	2016	61 - 65	Female	NSCLC	9.1	Stable	3.9	IMPACT-410	PD-1/PD-L1	PD	No	No	Yes	0.85	Dead	14.98	IV	Subsequent-line
8493	2017	76 - 80	Female	Hepatobiliary	1.35	Unstable	49.2	IMPACT-468	PD-1/PD-L1	CR	Yes	Yes	No	28.29	Alive	28.29	IV	Subsequent-line	1
8494	2016	61 - 65	Male	NSCLC	0.71	Stable	22.6	IMPACT-410	PD-1/PD-L1	PR	Yes	Yes	No	39.79	Alive	40.71	IV	Subsequent-line	1
8495	2017	51 - 55	Male	Colorectal	5.45	Stable	10.8	IMPACT-410	PD-1/PD-L1	SD	No	No	Yes	3.68	Dead	10.61	IV	Subsequent-line	0
8496	2016	86 - 90	Male	NSCLC	5.13	Stable	5.9	IMPACT-410	PD-1/PD-L1	PD	No	No	Yes	2.79	Dead	3.84	IV	Subsequent-line	1
8497	2016	71 - 75	Male	Gastric	3.19	Stable	2	IMPACT-410	PD-1/PD-L1	PD	No	No	Yes	2	Dead	3.65	IV	Subsequent-line	3
8498	2016	21 - 25	Female	Gastric	43.5	Stable	1	IMPACT-410	PD-1/PD-L1	PD	No	No	Yes	0.23	Dead	0.23	IV	Subsequent-line	2
8499	2018	56 - 60	Male	Pancreatic	3.82	Stable	3.9	IMPACT-410	PD-1/PD-L1	PD	No	No	Yes	1.31	Dead	8.48	IV	Subsequent-line	0
8500	2016	46 - 50	Female	NSCLC	5.59	Stable	10.8	IMPACT-410	PD-1/PD-L1	PD	No	No	Yes	1.58	Dead	10.64	IV	Subsequent-line	1
8501	2015	66 - 70	Male	NSCLC	8.5	Stable	10.8	IMPACT-410	PD-1/PD-L1	PD	No	No	Yes	1.31	Dead	6.08	IV	Subsequent-line	0
8502	2016	51 - 55	Female	Sarcoma	1.86	Stable	6.9	IMPACT-410	PD-1/PD-L1	PD	No	No	Yes	2.56	Dead	9.69		Subsequent-line	1
8503	2016	11 - 15	Male	Hepatobiliary	1.37	Stable	0	IMPACT-410	PD-1/PD-L1	PD	No	No	Yes	1.31	Dead	12.16	IV	Subsequent-line
8504	2015	11 - 15	Female	Renal	1.82	Stable	0	IMPACT-410	PD-1/PD-L1	SD	No	No	Yes	7.23	Dead	7.23	IV	Subsequent-line	1
8506	2017	61 - 65	Male	Hepatobiliary	2.73	Stable	7.9	IMPACT-410	PD-1/PD-L1	PD	No	No	Yes	1.35	Dead	2.2	IV	Subsequent-line	1
8507	2016	61 - 65	Male	NSCLC	2.81	Stable	5.9	IMPACT-410	PD-1/PD-L1	PD	No	No	Yes	1.35	Dead	12.16	IV	Subsequent-line	0
8508	2016	71 - 75	Male	NSCLC	3.6	Stable	0	IMPACT-410	PD-1/PD-L1	PR	Yes	Yes	Yes	15.74	Dead	27.07	IV	Subsequent-line
8509	2017	81 - 85	Female	NSCLC	2.73		8.8	IMPACT-468	PD-1/PD-L1	PD	No	No	Yes	1.31	Dead	1.61	IV	Subsequent-line	1
8510	2015	61 - 65	Male	Renal	2.68	Stable	3	IMPACT-410	Combo	PR	Yes	Yes	No	44.81	Alive	46.78	IV	First-line	0
8511	2016	66 - 70	Female	Hepatobiliary	1.75		2	IMPACT-410	PD-1/PD-L1	CR	Yes	Yes	No	37.95	Alive	37.95	IV	First-line	1
8512	2017	51 - 55	Female	Colorectal	4.6	Stable	2.6	IMPACT-468	PD-1/PD-L1	PD	No	No	Yes	2.6	Dead	8.21	IV	Subsequent-line	1
8513	2016	46 - 50	Female	NSCLC	2.83	Stable	2	IMPACT-410	Combo	PR	Yes	Yes	Yes	16.46	Alive	41.53	IV	Subsequent-line	1
8514	2016	61 - 65	Male	Colorectal	7.69	Stable	153.5	IMPACT-410	PD-1/PD-L1	PD	No	No	Yes	1.68	Dead	1.68	IV	Subsequent-line	1
8515	2016	56 - 60	Female	Ovarian	5.64		8.8	IMPACT-468	Combo	PD	No	No	Yes	1.74	Dead	14.75	IV	Subsequent-line	0
8516	2018	76 - 80	Male	Esophageal	13.5	Stable	12.3	IMPACT-468	PD-1/PD-L1	PD	No	No	Yes	0.43	Dead	0.46	IV	Subsequent-line	2
8517	2015	51 - 55	Female	Melanoma	2	Stable	15.7	IMPACT-410	Combo	CR	Yes	Yes	No	46.36	Alive	46.36	IV	First-line	0
8518	2017	31 - 35	Male	Pancreatic	5.8	Stable	3.9	IMPACT-410	PD-1/PD-L1	SD	No	No	Yes	2.66	Alive	4.96	IV	Subsequent-line	1
8519	2015	61 - 65	Male	NSCLC	3.63	Stable	5.9	IMPACT-410	PD-1/PD-L1	SD	No	No	Yes	4.27	Dead	8.57	IV	Subsequent-line	1
8520	2018	46 - 50	Male	Sarcoma	4	Stable	0	IMPACT-410	PD-1/PD-L1	SD	No	No	Yes	6.14	Dead	10.78	IV	Subsequent-line	0
8522	2016	61 - 65	Male	Head & Neck	22.67		10.5	IMPACT-468	PD-1/PD-L1	PR	Yes	Yes	No	33.64	Alive	33.64	IV	Subsequent-line	0
8523	2017	91 - 95	Male	Sarcoma	2.33	Stable	35.4	IMPACT-410	Combo	CR	Yes	Yes	Yes	2.66	Dead	2.66		Subsequent-line
8524	2018	61 - 65	Male	Pancreatic	52	Stable	4.4	IMPACT-468	PD-1/PD-L1	PD	No	No	Yes	0.72	Dead	0.99	IV	Subsequent-line	1
8525	2015	46 - 50	Female	NSCLC	2.22	Stable	6.9	IMPACT-410	PD-1/PD-L1	PR	Yes	Yes	Yes	17.94	Dead	36.76	IV	First-line	0
8526	2016	46 - 50	Female	NSCLC	1.96	Stable	23.6	IMPACT-410	PD-1/PD-L1	SD	No	Yes	No	35.06	Alive	35.06	IV	Subsequent-line	1
8528	2016	56 - 60	Female	Renal	1.48	Stable	5.9	IMPACT-410	PD-1/PD-L1	PR	Yes	Yes	No	37.88	Alive	37.88	IV	Subsequent-line	0
8529	2016	51 - 55	Female	Head & Neck	9.88	Stable	3.5	IMPACT-468	PD-1/PD-L1	CR	Yes	Yes	No	36.11	Alive	37.55	IV	Subsequent-line	1
8530	2016	71 - 75	Female	Gastric	6.75	Unstable	47.2	IMPACT-410	PD-1/PD-L1	PD	No	No	Yes	1.15	Dead	4.93	IV	Subsequent-line	0
8531	2015	51 - 55	Female	Renal	3.57	Stable	3	IMPACT-410	Combo	PD	No	No	Yes	2.46	Dead	18.4	IV	Subsequent-line	1
8532	2017	61 - 65	Female	Breast	7.43	Stable	7.9	IMPACT-468	PD-1/PD-L1	PD	No	No	Yes	3.02	Dead	3.02	IV	Subsequent-line	3
8534	2016	66 - 70	Female	NSCLC	12.38	Stable	20.7	IMPACT-410	PD-1/PD-L1	PD	No	No	Yes	2.66	Dead	14.13	IV	Subsequent-line
8535	2016	56 - 60	Female	NSCLC	20.25	Stable	7.9	IMPACT-410	PD-1/PD-L1	CR	Yes	Yes	Yes	20.5	Alive	38.9	IV	Subsequent-line	0
8537	2017	56 - 60	Male	Head & Neck	4.71		3.5	IMPACT-468	PD-1/PD-L1	CR	Yes	Yes	Yes	8.25	Dead	8.25	IV	Subsequent-line	1
8539	2015	61 - 65	Female	Renal	2.47	Stable	3	IMPACT-410	Combo	SD	No	No	Yes	5.29	Alive	25.03	IV	First-line	0
8540	2016	41 - 45	Male	Gastric	9.1	Stable	0	IMPACT-410	PD-1/PD-L1	PD	No	No	Yes	1.02	Dead	1.02	IV	Subsequent-line	1
8541	2016	56 - 60	Male	Bladder	1.71	Stable	7.9	IMPACT-468	PD-1/PD-L1	SD	No	No	Yes	3.88	Dead	24.64	IV	Subsequent-line	1
8544	2016	56 - 60	Male	Melanoma	3.23	Stable	0	IMPACT-410	PD-1/PD-L1	PD	No	No	Yes	2.66	Dead	18.5	III	First-line	0
8545	2017	66 - 70	Female	Melanoma	2.79	Stable	2	IMPACT-410	Combo	SD	No	No	Yes	3.88	Dead	6.21	IV	First-line	0
8547	2017	71 - 75	Female	Endometrial	3.14	Stable	3	IMPACT-410	PD-1/PD-L1	SD	No	No	Yes	3.91	Dead	13.17	IV	Subsequent-line	1
8548	2016	31 - 35	Male	Head & Neck	29	Unstable	4.9	IMPACT-410	PD-1/PD-L1	PD	No	No	Yes	1.18	Dead	2.99	IV	Subsequent-line	0
8549	2017	56 - 60	Female	Renal	3.17	Stable	1.8	IMPACT-468	PD-1/PD-L1	PD	No	No	Yes	1.68	Dead	7.95	IV	Subsequent-line	0
8550	2017	71 - 75	Male	Esophageal	3.71	Stable	6.1	IMPACT-468	Combo	PD	No	No	Yes	1.64	Dead	1.64	IV	Subsequent-line	0
8551	2017	61 - 65	Male	NSCLC	2.75	Stable	9.8	IMPACT-410	PD-1/PD-L1	SD	No	Yes	Yes	10.84	Dead	13.44	IV	Subsequent-line
8552	2016	51 - 55	Male	NSCLC	1.8	Stable	1	IMPACT-410	PD-1/PD-L1	CR	Yes	Yes	Yes	22.8	Alive	40.94	III	Subsequent-line	0
8553	2016	36 - 40	Male	Colorectal	2.38	Stable	3.9	IMPACT-410	Combo	PD	No	No	Yes	1.74	Dead	12.02	IV	Subsequent-line	1
8554	2016	61 - 65	Male	NSCLC	10.33	Stable	8.9	IMPACT-410	PD-1/PD-L1	PD	No	No	Yes	1.74	Dead	5.88	III	Subsequent-line	1
8555	2018	56 - 60	Female	Sarcoma	8.83	Stable	1	IMPACT-410	PD-1/PD-L1	PD	No	No	Yes	0.59	Alive	0.92	IV	Subsequent-line	1
8557	2015	66 - 70	Female	NSCLC	4.33	Stable	16.7	IMPACT-410	PD-1/PD-L1	PD	No	No	Yes	2.99	Dead	6.74	IV	Subsequent-line	1
8558	2017	61 - 65	Female	Endometrial	6.26	Stable	8.8	IMPACT-468	PD-1/PD-L1	PD	No	No	Yes	0.43	Dead	0.43	IV	Subsequent-line	2
8559	2016	46 - 50	Female	NSCLC	5.57	Stable	10.8	IMPACT-410	PD-1/PD-L1	PD	No	No	Yes	2.46	Dead	5.75	IV	Subsequent-line	1
8560	2018	51 - 55	Male	Renal	3.55	Stable	2	IMPACT-410	Combo	PR	Yes	Yes	No	14.26	Alive	14.26	IV	Subsequent-line	0
8561	2016	61 - 65	Female	Renal	2.79	Stable	6.9	IMPACT-410	PD-1/PD-L1	SD	No	No	Yes	4.6	Alive	37.95	IV	Subsequent-line	1
8562	2015	56 - 60	Female	NSCLC	2.5	Stable	4.9	IMPACT-410	PD-1/PD-L1	SD	No	No	Yes	2.6	Dead	21.49	IV	Subsequent-line	0
8563	2015	71 - 75	Male	NSCLC	5.5	Stable	13.8	IMPACT-410	PD-1/PD-L1	PD	No	No	Yes	2.5	Dead	2.5	IV	Subsequent-line	1
8564	2016	61 - 65	Female	NSCLC	5.22	Stable	4.9	IMPACT-410	PD-1/PD-L1	PD	No	No	Yes	1.38	Dead	11.33	IV	Subsequent-line	1
8566	2017	36 - 40	Male	Gastric	7.8	Stable	3.9	IMPACT-410	Combo	PD	No	No	Yes	0.59	Dead	0.89	IV	Subsequent-line	1
8567	2018	61 - 65	Male	Sarcoma	5.44	Stable	3	IMPACT-410	PD-1/PD-L1	PD	No	No	Yes	1.81	Dead	7.1	IV	Subsequent-line	1
8568	2016	76 - 80	Male	NSCLC	20.67	Stable	11.8	IMPACT-410	PD-1/PD-L1	PD	No	No	Yes	1.68	Dead	6.28	IV	Subsequent-line
8569	2015	61 - 65	Male	Renal	4.8	Stable	7.9	IMPACT-410	Combo	PR	Yes	Yes	No	44.65	Alive	44.81	IV	First-line	1
8570	2017	76 - 80	Male	Sarcoma	3.4	Stable	1	IMPACT-410	PD-1/PD-L1	PD	No	No	Yes	1.81	Dead	4.63	IV	Subsequent-line	1
8571	2017	71 - 75	Male	NSCLC	4.57	Stable	18.7	IMPACT-410	PD-1/PD-L1	SD	No	No	Yes	5.09	Alive	20.5	IV	Subsequent-line	1
8572	2017	56 - 60	Male	Renal	5.6	Stable	7.9	IMPACT-410	PD-1/PD-L1	PD	No	No	Yes	1.68	Dead	24.51	IV	Subsequent-line	0
8573	2015	71 - 75	Male	NSCLC	11.57	Stable	8.9	IMPACT-410	PD-1/PD-L1	PD	No	No	Yes	0.69	Dead	0.69	IV	Subsequent-line	1
8574	2016	71 - 75	Male	Melanoma	3.69	Stable	7.9	IMPACT-410	Combo	PD	No	No	Yes	2.73	Dead	4.3	IV	First-line	1
8576	2017	41 - 45	Male	Hepatobiliary	6.81	Stable	3.9	IMPACT-410	PD-1/PD-L1	PD	No	No	Yes	0.95	Dead	0.95	IV	Subsequent-line	2
8577	2016	41 - 45	Female	Pancreatic	1.25	Stable	2	IMPACT-410	PD-1/PD-L1	SD	No	No	Yes	6.08	Alive	31.64	IV	Subsequent-line	0
8578	2015	36 - 40	Female	NSCLC	1.1	Stable	8.9	IMPACT-410	Combo	SD	No	Yes	Yes	9.2	Alive	35.94	IV	Subsequent-line	1
8579	2016	81 - 85	Male	Melanoma	2.15	Stable	15.7	IMPACT-410	PD-1/PD-L1	SD	No	No	Yes	5.59	Dead	10.41	III	First-line	0
8580	2016	56 - 60	Female	Ovarian	2.48	Stable	0	IMPACT-410	PD-1/PD-L1	PR	Yes	Yes	Yes	24.31	Alive	35.45	IV	Subsequent-line	0
8581	2016	61 - 65	Female	Endometrial	3.27	Stable	3.9	IMPACT-410	PD-1/PD-L1	PD	No	No	Yes	1.15	Dead	4.93	IV	Subsequent-line	1
8582	2017	71 - 75	Female	Endometrial	6.67	Stable	5.3	IMPACT-468	PD-1/PD-L1	PD	No	No	Yes	1.28	Dead	7.59	IV	Subsequent-line	1
8583	2018	36 - 40	Female	Breast	7	Stable	3	IMPACT-410	PD-1/PD-L1	PD	No	No	Yes	0.72	Dead	0.72	IV	Subsequent-line	1
8584	2015	76 - 80	Female	NSCLC	7.71	Stable	10.8	IMPACT-410	PD-1/PD-L1	PD	No	No	Yes	0.85	Dead	0.85	IV	Subsequent-line	1
8585	2016	46 - 50	Male	Melanoma	5.21	Stable	6.9	IMPACT-410	Combo	PD	No	No	Yes	3.45	Alive	34.1	IV	Subsequent-line	0
8586	2017	66 - 70	Female	Renal	2.12	Stable	5.3	IMPACT-468	PD-1/PD-L1	PR	Yes	Yes	Yes	9.17	Alive	24.18	IV	First-line	0
8587	2017	66 - 70	Female	Melanoma	3.4	Stable	5.3	IMPACT-468	CTLA-4	SD	No	No	Yes	5.36	Dead	13.57		Subsequent-line	0
8588	2016	66 - 70	Male	Bladder	19.29	Stable	6.9	IMPACT-410	PD-1/PD-L1	SD	No	No	Yes	2.69	Dead	7.2	IV	Subsequent-line	1
8590	2016	66 - 70	Male	Renal	16.8	Stable	0	IMPACT-410	PD-1/PD-L1	PD	No	No	Yes	1.41	Dead	2.92	IV	Subsequent-line	1
8591	2017	51 - 55	Female	NSCLC	3.31	Stable	0	IMPACT-468	PD-1/PD-L1	PD	No	No	Yes	1.48	Dead	7.43	IV	Subsequent-line	1
8592	2016	31 - 35	Female	Breast	9.29	Stable	4.9	IMPACT-410	CTLA-4	SD	No	No	Yes	5.26	Dead	13.83	IV	Subsequent-line	1
8595	2018	71 - 75	Female	Sarcoma	3.06		9.7	IMPACT-468	PD-1/PD-L1	SD	No	No	Yes	4.47	Dead	4.47	IV	Subsequent-line	1
8597	2017	61 - 65	Male	NSCLC	1.86	Stable	18.7	IMPACT-410	PD-1/PD-L1	PR	Yes	Yes	Yes	16.39	Alive	27.66	IV	Subsequent-line	1
8598	2017	41 - 45	Female	NSCLC	1.23	Stable	4.9	IMPACT-410	PD-1/PD-L1	PD	No	No	Yes	1.91	Alive	4.44	IV	Subsequent-line
8599	2017	51 - 55	Female	Head & Neck	17.33		3.5	IMPACT-468	PD-1/PD-L1	PR	Yes	Yes	Yes	16.26	Alive	29.67	IV	Subsequent-line	1
8600	2016	56 - 60	Female	NSCLC	5.53	Stable	16.7	IMPACT-410	PD-1/PD-L1	PR	Yes	Yes	No	39.2	Alive	39.39	IV	Subsequent-line	0
8601	2017	56 - 60	Male	Gastric	7.6		5.3	IMPACT-468	Combo	PD	No	No	Yes	0.85	Alive	1.94	IV	Subsequent-line	0
8602	2016	56 - 60	Male	NSCLC	5	Stable	11.8	IMPACT-410	PD-1/PD-L1	PR	Yes	Yes	Yes	6.44	Alive	20.99	IV	Subsequent-line	0
8603	2016	76 - 80	Male	NSCLC	4	Stable	5.9	IMPACT-410	PD-1/PD-L1	PD	No	No	Yes	1.58	Dead	6.05	IV	Subsequent-line	1
8605	2015	51 - 55	Female	NSCLC	2.17	Stable	3	IMPACT-410	PD-1/PD-L1	PR	Yes	Yes	No	43.24	Alive	44.88	IV	First-line	0
8606	2017	71 - 75	Female	Head & Neck	7.2		7	IMPACT-468	PD-1/PD-L1	CR	Yes	Yes	No	28.39	Alive	28.39	IV	Subsequent-line	1
8607	2016	51 - 55	Female	SCLC	87	Stable	7.9	IMPACT-410	PD-1/PD-L1	PD	No	No	Yes	1.61	Dead	2.27	IV	Subsequent-line	2
8608	2016	61 - 65	Female	Melanoma	7	Stable	4.9	IMPACT-410	PD-1/PD-L1	PD	No	No	Yes	0.2	Dead	0.2	IV	First-line	3
8609	2017	66 - 70	Male	Gastric	2.95	Indeterminate	5.9	IMPACT-410	PD-1/PD-L1	SD	No	Yes	Yes	8.87	Dead	24.57	IV	Subsequent-line	0
8610	2017	61 - 65	Male	Hepatobiliary	1.62	Stable	3.9	IMPACT-410	PD-1/PD-L1	PD	No	No	Yes	3.98	Dead	12.91	IV	Subsequent-line	1
8612	2016	76 - 80	Male	NSCLC	7.5		0.9	IMPACT-468	PD-1/PD-L1	SD	No	Yes	Yes	8.71	Dead	37.29	IV	Subsequent-line	1
8613	2017	66 - 70	Female	Colorectal	5.36	Unstable	48.2	IMPACT-410	PD-1/PD-L1	CR	Yes	Yes	No	25.99	Alive	27.17	IV	Subsequent-line
8615	2017	61 - 65	Female	Endometrial	13.52	Stable	7	IMPACT-468	PD-1/PD-L1	SD	No	Yes	Yes	7.36	Alive	26.48	IV	Subsequent-line	1
8617	2017	76 - 80	Female	NSCLC	2.92	Stable	3.5	IMPACT-468	PD-1/PD-L1	PD	No	No	Yes	3.29	Dead	10.12	IV	Subsequent-line	0
8618	2015	71 - 75	Male	Renal	4.09	Stable	9.8	IMPACT-410	Combo	CR	Yes	Yes	No	41.66	Alive	44.06	IV	Subsequent-line	1
8619	2016	66 - 70	Male	Renal	12.8	Stable	4.4	IMPACT-468	PD-1/PD-L1	SD	No	Yes	Yes	14.88	Alive	33.97	IV	Subsequent-line	1
8620	2017	66 - 70	Male	Sarcoma	2.11	Stable	3.5	IMPACT-468	PD-1/PD-L1	PD	No	No	Yes	1.61	Alive	18.04	IV	First-line	0
8621	2018	66 - 70	Male	NSCLC	3.46	Stable	4.9	IMPACT-410	PD-1/PD-L1	PD	No	No	Yes	2.27	Alive	18.83	IV	Subsequent-line	0
8622	2018	66 - 70	Female	Endometrial	3.67	Stable	3.5	IMPACT-468	PD-1/PD-L1	CR	Yes	Yes	No	19.35	Alive	19.35	IV	Subsequent-line	0
8623	2018	56 - 60	Male	Sarcoma	1.53	Stable	0	IMPACT-468	PD-1/PD-L1	SD	No	Yes	Yes	9.63	Alive	9.72	III	Subsequent-line	0
8624	2017	76 - 80	Male	NSCLC	11.43	Stable	5.9	IMPACT-410	PD-1/PD-L1	PD	No	No	Yes	0.76	Dead	0.76	IV	Subsequent-line	1
8625	2016	71 - 75	Male	NSCLC	11	Stable	15.7	IMPACT-410	PD-1/PD-L1	PD	No	No	Yes	1.15	Dead	4.83	IV	Subsequent-line	0
8626	2017	76 - 80	Male	Bladder	7		10.8	IMPACT-410	PD-1/PD-L1	PD	No	No	Yes	1.87	Dead	3.52	IV	Subsequent-line	1
8627	2017	51 - 55	Male	Head & Neck	6.43		0	IMPACT-468	PD-1/PD-L1	PD	No	No	Yes	1.91	Dead	28.98	IV	Subsequent-line	0
8628	2018	66 - 70	Female	Melanoma	11.75	Stable	7	IMPACT-468	Combo	PD	No	No	Yes	1.38	Dead	2.4	IV	First-line	1
8629	2015	61 - 65	Male	Renal	29.58	Stable	7.9	IMPACT-410	PD-1/PD-L1	PR	Yes	Yes	Yes	13.8	Dead	23.49	IV	First-line	1
8630	2018	66 - 70	Female	Gastric	1.26	Unstable	51.8	IMPACT-468	PD-1/PD-L1	PD	No	No	Yes	2.66	Alive	15.18	IV	Subsequent-line	1
8631	2017	51 - 55	Male	Melanoma	1.46	Stable	1.8	IMPACT-468	PD-1/PD-L1	PD	No	No	Yes	0.79	Dead	13.73	IV	First-line
8632	2016	66 - 70	Male	Head & Neck	3.4		0	IMPACT-410	PD-1/PD-L1	PR	Yes	Yes	Yes	7.26	Dead	8.64	IV	Subsequent-line	0
8633	2017	61 - 65	Male	Head & Neck	13.2	Stable	4.4	IMPACT-468	PD-1/PD-L1	PD	No	No	Yes	2.04	Dead	24.21	IV	Subsequent-line	1
8634	2018	61 - 65	Female	Sarcoma	4.5	Stable	3.5	IMPACT-468	Combo	PD	No	No	Yes	1.58	Alive	11.14	IV	Subsequent-line	0
8635	2015	66 - 70	Male	Melanoma	5.67	Stable	43.3	IMPACT-410	PD-1/PD-L1	PD	No	No	Yes	2.23	Alive	45.5	IV	First-line	3
8636	2016	81 - 85	Male	Melanoma	25.86		28.1	IMPACT-468	PD-1/PD-L1	PD	No	No	Yes	1.64	Dead	3.15	IV	First-line	1
8637	2017	36 - 40	Female	Breast	3.67	Stable	4.4	IMPACT-468	PD-1/PD-L1	PD	No	No	Yes	1.08	Dead	5.19	IV	Subsequent-line	1
8638	2016	81 - 85	Male	NSCLC	4.83	Stable	4.9	IMPACT-410	PD-1/PD-L1	PD	No	No	Yes	1.77	Dead	20.63	IV	Subsequent-line	0
8639	2015	36 - 40	Male	Bladder	1.44	Stable	23.6	IMPACT-410	Combo	PD	No	No	Yes	1.22	Dead	12.48	IV	Subsequent-line	1
8641	2017	81 - 85	Female	NSCLC	21.25		3.5	IMPACT-468	PD-1/PD-L1	PD	No	No	Yes	1.08	Dead	1.08	IV	First-line	1
8642	2016	51 - 55	Female	Renal	6.3	Stable	1	IMPACT-410	PD-1/PD-L1	SD	No	No	Yes	5.42	Dead	11.1	IV	Subsequent-line	1
8643	2015	61 - 65	Male	NSCLC	5.36	Stable	3	IMPACT-410	PD-1/PD-L1	SD	No	No	Yes	2.73	Dead	7.13	IV	First-line	1
8645	2017	46 - 50	Male	NSCLC	1.37	Stable	23.6	IMPACT-410	PD-1/PD-L1	CR	Yes	Yes	No	27.6	Alive	27.6	IV	Subsequent-line	0
8646	2016	41 - 45	Male	Sarcoma	3.29	Stable	3	IMPACT-410	PD-1/PD-L1	PD	No	No	Yes	2.07	Dead	9.56		Subsequent-line	0
8647	2016	51 - 55	Female	Endometrial	6.22	Unstable	31.5	IMPACT-410	PD-1/PD-L1	PR	Yes	Yes	Yes	26.41	Alive	39.1	IV	First-line	1
8649	2016	71 - 75	Female	NSCLC	5.86	Stable	6.9	IMPACT-410	PD-1/PD-L1	PD	No	No	Yes	3.09	Dead	3.09	IV	Subsequent-line	1
8651	2016	76 - 80	Female	Hepatobiliary	3.3	Stable	1	IMPACT-410	PD-1/PD-L1	SD	No	No	Yes	1.94	Dead	21.32	IV	Subsequent-line	1
8652	2017	61 - 65	Male	Head & Neck	3.25	Stable	7	IMPACT-468	PD-1/PD-L1	PD	No	No	Yes	1.61	Dead	6.7	IV	Subsequent-line	0
8653	2016	61 - 65	Male	NSCLC	1.94	Stable	6.9	IMPACT-410	PD-1/PD-L1	PR	Yes	Yes	No	37.45	Alive	38.18	IV	Subsequent-line	1
8654	2016	66 - 70	Female	NSCLC	4.11	Stable	8.9	IMPACT-410	Combo	SD	No	No	Yes	5.36	Alive	37.95	IV	Subsequent-line	1
8656	2017	46 - 50	Male	Sarcoma	7	Stable	1	IMPACT-410	Combo	PD	No	No	Yes	0.26	Dead	0.26	IV	Subsequent-line
8657	2018	31 - 35	Female	Colorectal	4.56	Stable	7.9	IMPACT-410	PD-1/PD-L1	SD	No	No	Yes	3.48	Dead	11.17	IV	Subsequent-line	1
8658	2016	51 - 55	Male	Bladder	7.64	Stable	3.9	IMPACT-410	PD-1/PD-L1	PD	No	No	Yes	1.25	Dead	5.98	IV	Subsequent-line	1
8660	2018	41 - 45	Male	Colorectal	4	Stable	3.9	IMPACT-410	PD-1/PD-L1	PD	No	No	Yes	1.68	Alive	15.41	IV	Subsequent-line	0
8661	2015	66 - 70	Male	NSCLC	2.8	Stable	4.9	IMPACT-410	Combo	PR	Yes	Yes	Yes	8.05	Dead	28.12	IV	First-line	0
8662	2017	71 - 75	Female	Pancreatic	8.29	Stable	3	IMPACT-410	Combo	SD	No	No	Yes	2.86	Dead	7.36	III	Subsequent-line	1
8663	2016	51 - 55	Female	NSCLC	1.06	Stable	32.5	IMPACT-410	PD-1/PD-L1	SD	No	Yes	Yes	10.25	Dead	35.58	IV	Subsequent-line	1
8664	2016	61 - 65	Male	NSCLC	3.55		1.8	IMPACT-468	Combo	SD	No	No	Yes	3.38	Dead	9.23	IV	Subsequent-line	0
8665	2016	31 - 35	Female	NSCLC	4.31	Stable	3	IMPACT-410	PD-1/PD-L1	PD	No	No	Yes	1.51	Alive	3.48	IV	Subsequent-line	1
8666	2016	46 - 50	Female	NSCLC	3.67		4.4	IMPACT-468	PD-1/PD-L1	PD	No	No	Yes	2.5	Dead	12.81	IV	Subsequent-line	0
8669	2015	66 - 70	Male	Renal	2.63	Stable	3.9	IMPACT-410	PD-1/PD-L1	PD	No	No	Yes	1.25	Dead	9.46	IV	First-line	1
8670	2016	56 - 60	Female	Bladder	12.5	Stable	16.7	IMPACT-410	PD-1/PD-L1	PD	No	No	Yes	0.3	Dead	0.3	IV	Subsequent-line	2
8671	2016	71 - 75	Male	Bladder	12.22	Stable	6.1	IMPACT-468	PD-1/PD-L1	SD	No	Yes	No	11.73	Alive	20.57	IV	Subsequent-line
8672	2017	56 - 60	Female	NSCLC	5.3	Stable	10.5	IMPACT-468	PD-1/PD-L1	SD	No	Yes	Yes	24.87	Alive	25.3	IV	Subsequent-line	1
8673	2017	56 - 60	Female	NSCLC	4.05	Stable	3.9	IMPACT-410	PD-1/PD-L1	PD	No	No	Yes	0.79	Dead	4.34	IV	Subsequent-line	1
8675	2017	41 - 45	Male	Gastric	2.53	Stable	0	IMPACT-410	PD-1/PD-L1	PD	No	No	Yes	0.82	Dead	8.57	IV	Subsequent-line	1
8676	2018	76 - 80	Male	Head & Neck	4.92		5.3	IMPACT-468	PD-1/PD-L1	PD	No	No	Yes	1.71	Dead	15.74	IV	Subsequent-line	1
8677	2016	61 - 65	Female	Melanoma	2.62	Stable	15.8	IMPACT-468	PD-1/PD-L1	PD	No	No	Yes	2.3	Alive	31.21	III	First-line	0
8679	2017	46 - 50	Male	NSCLC	22.25	Stable	4.9	IMPACT-410	PD-1/PD-L1	PD	No	No	Yes	0.95	Dead	2.14	IV	Subsequent-line	1
8680	2016	56 - 60	Male	Head & Neck	9.5	Stable	25.6	IMPACT-410	PD-1/PD-L1	CR	Yes	Yes	Yes	18.07	Dead	18.07	IV	Subsequent-line	1
8681	2016	66 - 70	Male	NSCLC	6.91		4.4	IMPACT-468	PD-1/PD-L1	SD	No	Yes	Yes	16.46	Dead	32.99	IV	Subsequent-line	1
8682	2016	26 - 30	Female	Colorectal	5.08	Stable	4.9	IMPACT-410	PD-1/PD-L1	PD	No	No	Yes	0.89	Dead	4.47	IV	Subsequent-line
8683	2017	66 - 70	Female	NSCLC	3.38	Stable	6.9	IMPACT-410	PD-1/PD-L1	PD	No	No	Yes	1.84	Dead	14.82	IV	Subsequent-line
8684	2016	71 - 75	Female	NSCLC	5.55	Stable	10.8	IMPACT-410	Combo	PR	Yes	Yes	Yes	14.39	Dead	21.75	IV	Subsequent-line	1
8685	2016	46 - 50	Female	NSCLC	5.27	Stable	11.8	IMPACT-410	Combo	PD	No	No	Yes	1.35	Dead	1.48	IV	Subsequent-line	0
8686	2017	81 - 85	Male	NSCLC	4	Indeterminate	3	IMPACT-410	PD-1/PD-L1	PD	No	No	Yes	2.89	Dead	7.95	IV	Subsequent-line	2
8687	2016	56 - 60	Male	Melanoma	2.24		26.3	IMPACT-468	Combo	SD	No	No	Yes	3.91	Alive	34.96	IV	First-line	0
8688	2017	51 - 55	Male	NSCLC	11	Stable	7.9	IMPACT-410	PD-1/PD-L1	PD	No	No	Yes	1.15	Dead	9.66	IV	Subsequent-line	1
8689	2016	46 - 50	Male	Sarcoma	3.67	Stable	2	IMPACT-410	PD-1/PD-L1	PR	Yes	Yes	Yes	24.15	Dead	29.73	IV	Subsequent-line	0
8691	2016	76 - 80	Male	NSCLC	4.94	Stable	5.9	IMPACT-410	PD-1/PD-L1	PD	No	No	Yes	1.31	Dead	5.36	IV	Subsequent-line	1
8692	2018	51 - 55	Male	Gastric	5.94	Stable	4.9	IMPACT-410	PD-1/PD-L1	PD	No	No	Yes	2	Dead	6.47	IV	Subsequent-line	1
8693	2016	66 - 70	Male	NSCLC	6.9	Stable	11.8	IMPACT-410	PD-1/PD-L1	PR	Yes	Yes	No	33.45	Alive	33.81	IV	Subsequent-line	0
8694	2017	66 - 70	Male	Gastric	4.28	Stable	5.3	IMPACT-468	PD-1/PD-L1	SD	No	No	Yes	3.32	Dead	4.63	IV	Subsequent-line	1
8695	2015	56 - 60	Male	NSCLC	2.87		1	IMPACT-410	PD-1/PD-L1	SD	No	Yes	Yes	9.17	Dead	22.7	IV	First-line	0
8696	2016	61 - 65	Male	NSCLC	13		14.9	IMPACT-468	PD-1/PD-L1	SD	No	Yes	Yes	17.05	Dead	18	IV	Subsequent-line	1
8697	2017	56 - 60	Female	NSCLC	10.36	Stable	3	IMPACT-410	PD-1/PD-L1	PD	No	No	Yes	0.72	Dead	4.24	IV	Subsequent-line	1
8698	2016	66 - 70	Female	SCLC	2		13.2	IMPACT-468	Combo	PR	Yes	Yes	Yes	14.95	Dead	14.95	III	Subsequent-line	1
8699	2017	71 - 75	Male	Melanoma	2.08	Stable	35.1	IMPACT-468	PD-1/PD-L1	CR	Yes	Yes	No	23.03	Alive	24.41	IV	First-line	1
8700	2016	61 - 65	Male	NSCLC	10.75	Stable	7.9	IMPACT-410	PD-1/PD-L1	SD	No	No	Yes	3.45	Dead	3.45	IV	Subsequent-line	0
8701	2016	51 - 55	Female	Breast	6.38		4.4	IMPACT-468	PD-1/PD-L1	PD	No	No	Yes	1.05	Dead	1.41	IV	Subsequent-line	1
8702	2015	86 - 90	Male	Melanoma	2.27	Stable	22.6	IMPACT-410	PD-1/PD-L1	CR	Yes	Yes	Yes	1.35	Dead	36.6	III	First-line	1
8703	2016	76 - 80	Male	NSCLC	8.29	Stable	3.9	IMPACT-410	Combo	PR	Yes	Yes	Yes	4.9	Dead	4.9	IV	First-line	1
8704	2016	71 - 75	Male	Pancreatic	13.9	Stable	3.9	IMPACT-410	Combo	PD	No	No	Yes	0.69	Dead	0.85	IV	Subsequent-line	1
8705	2016	56 - 60	Female	Sarcoma	13.29	Stable	7.9	IMPACT-410	PD-1/PD-L1	PD	No	No	Yes	0.49	Dead	4.73	IV	Subsequent-line	1
8706	2016	76 - 80	Male	Melanoma	1.63		25.6	IMPACT-410	PD-1/PD-L1	PR	Yes	Yes	Yes	8.44	Alive	9.26	III	First-line	1
8707	2016	56 - 60	Female	NSCLC	8	Stable	11.8	IMPACT-410	PD-1/PD-L1	PD	No	No	Yes	2.43	Dead	7.36	IV	Subsequent-line	1
8708	2017	56 - 60	Male	Hepatobiliary	2.29	Stable	2	IMPACT-410	PD-1/PD-L1	PD	No	No	Yes	1.87	Alive	3.48	IV	Subsequent-line	1
8709	2017	71 - 75	Male	Melanoma	3.3		70.2	IMPACT-468	PD-1/PD-L1	CR	Yes	Yes	No	26.38	Alive	26.38	III	First-line	0
8710	2016	21 - 25	Female	Sarcoma	3.4	Stable	1	IMPACT-410	PD-1/PD-L1	SD	No	No	Yes	4.4	Dead	29.08	IV	Subsequent-line
8711	2017	41 - 45	Female	Hepatobiliary	25	Stable	13.8	IMPACT-410	PD-1/PD-L1	SD	No	Yes	Yes	11.27	Alive	24.11	IV	Subsequent-line	1
8713	2017	71 - 75	Female	NSCLC	2.33	Stable	9.8	IMPACT-410	PD-1/PD-L1	PD	No	No	Yes	1.87	Alive	27.7	IV	Subsequent-line
8714	2017	71 - 75	Female	NSCLC	5	Stable	6.9	IMPACT-410	PD-1/PD-L1	PD	No	No	Yes	1.48	Dead	3.32	IV	Subsequent-line
8715	2016	66 - 70	Male	Melanoma	2.42	Stable	40.3	IMPACT-410	Combo	CR	Yes	Yes	No	42.15	Alive	42.15	IV	First-line	1
8716	2016	71 - 75	Female	SCLC	4.6	Stable	16.7	IMPACT-410	PD-1/PD-L1	PD	No	No	Yes	0.72	Dead	0.72	IV	Subsequent-line	1
8717	2018	51 - 55	Male	NSCLC	2.74	Stable	5.9	IMPACT-410	PD-1/PD-L1	SD	No	No	Yes	4.73	Alive	12.09	IV	Subsequent-line	0
8718	2017	46 - 50	Male	NSCLC	7.05	Stable	6.9	IMPACT-410	PD-1/PD-L1	PD	No	No	Yes	1.22	Dead	9.92	IV	Subsequent-line
8719	2017	51 - 55	Female	NSCLC	6.08	Stable	16.7	IMPACT-410	PD-1/PD-L1	PR	Yes	Yes	Yes	14.65	Alive	26.22	IV	Subsequent-line
8720	2016	66 - 70	Female	Colorectal	2	Stable	3.9	IMPACT-410	PD-1/PD-L1	PD	No	No	Yes	1.71	Alive	32.43	IV	Subsequent-line	1
8721	2016	71 - 75	Female	Sarcoma	6.08	Stable	5.9	IMPACT-410	PD-1/PD-L1	PD	No	No	Yes	0.46	Dead	1.54	IV	Subsequent-line	1
8723	2017	76 - 80	Male	Head & Neck	18.33		8.8	IMPACT-468	PD-1/PD-L1	PD	No	No	Yes	1.02	Dead	13.34	IV	Subsequent-line	2
8724	2017	56 - 60	Female	Sarcoma	5.65		3.5	IMPACT-468	PD-1/PD-L1	PD	No	No	Yes	0.13	Dead	1.68	IV	Subsequent-line	0
8725	2018	56 - 60	Female	Breast	1.25	Stable	8.8	IMPACT-468	PD-1/PD-L1	PD	No	No	Yes	1.41	Dead	7.75	IV	Subsequent-line	2
8726	2018	41 - 45	Male	Colorectal	7.45	Stable	8.8	IMPACT-468	PD-1/PD-L1	PD	No	No	Yes	1.68	Alive	15.18	IV	First-line	0
8727	2017	41 - 45	Male	Gastric	2.38		17.6	IMPACT-468	Combo	PD	No	No	Yes	1.41	Dead	1.41	IV	Subsequent-line	1
8728	2016	61 - 65	Male	Bladder	14.29	Stable	47.2	IMPACT-410	PD-1/PD-L1	SD	No	No	Yes	5.91	Dead	10.71	IV	Subsequent-line	1
8729	2015	26 - 30	Female	Melanoma	4.64	Indeterminate	15.7	IMPACT-410	Combo	PD	No	No	Yes	0.2	Dead	1.02	IV	First-line	1
8732	2018	51 - 55	Female	Esophageal	3.44	Stable	3.9	IMPACT-410	PD-1/PD-L1	PD	No	No	Yes	1.28	Dead	3.91	IV	Subsequent-line	1
8733	2018	56 - 60	Male	Sarcoma	3.3	Stable	3.5	IMPACT-468	PD-1/PD-L1	PR	Yes	Yes	No	17.94	Alive	17.94	IV	Subsequent-line	0
8734	2016	56 - 60	Female	NSCLC	14	Stable	2	IMPACT-410	PD-1/PD-L1	PR	Yes	Yes	Yes	16.26	Dead	28.25	IV	Subsequent-line	1
8735	2016	81 - 85	Female	NSCLC	11.33	Stable	2	IMPACT-410	Combo	PR	Yes	Yes	Yes	7.95	Dead	7.95	IV	First-line	1
8736	2018	66 - 70	Female	Head & Neck	3.1	Stable	1.8	IMPACT-468	PD-1/PD-L1	PD	No	No	Yes	1.64	Alive	14.95	IV	Subsequent-line	0
8737	2016	66 - 70	Male	SCLC	5.75	Stable	5.9	IMPACT-410	PD-1/PD-L1	PD	No	No	Yes	1.18	Dead	15.74	IV	Subsequent-line	1
8738	2016	76 - 80	Male	Bladder	12.33	Stable	12.8	IMPACT-410	PD-1/PD-L1	PD	No	No	Yes	0.79	Dead	0.79	IV	Subsequent-line	1
8739	2016	51 - 55	Female	NSCLC	3.81		5.3	IMPACT-468	PD-1/PD-L1	PR	Yes	Yes	Yes	9	Dead	9	IV	Subsequent-line	1
8740	2016	61 - 65	Female	Bladder	6.27	Stable	5.9	IMPACT-410	PD-1/PD-L1	PD	No	No	Yes	1.18	Alive	34.27	IV	Subsequent-line	1
8741	2016	81 - 85	Female	Colorectal	2.22	Unstable	43.3	IMPACT-410	PD-1/PD-L1	PR	Yes	Yes	No	31.05	Alive	31.05	IV	Subsequent-line	1
8742	2016	71 - 75	Male	Renal	14		5.3	IMPACT-468	PD-1/PD-L1	SD	No	No	Yes	1.31	Dead	1.31	IV	Subsequent-line	1
8743	2017	71 - 75	Male	Melanoma	9		8.8	IMPACT-468	PD-1/PD-L1	SD	No	No	Yes	8.08	Alive	29.6	IV	First-line	0
8744	2016	76 - 80	Female	NSCLC	11.17	Indeterminate	3.9	IMPACT-410	Combo	PD	No	No	Yes	0.99	Dead	6.6	IV	Subsequent-line	1
8745	2017	56 - 60	Male	Melanoma	5.11	Stable	64.1	IMPACT-468	Combo	PD	No	No	Yes	1.35	Alive	25.43	IV	First-line	1
8747	2017	61 - 65	Female	NSCLC	2	Stable	10.8	IMPACT-410	PD-1/PD-L1	PR	Yes	Yes	No	31.77	Alive	31.77	IV	Subsequent-line	0
8748	2018	36 - 40	Female	Melanoma	4.73	Stable	0.9	IMPACT-468	Combo	SD	No	Yes	No	15.01	Alive	16.13	IV	First-line	0
8749	2017	66 - 70	Female	Colorectal	2.86	Stable	3	IMPACT-410	PD-1/PD-L1	PD	No	No	Yes	2	Dead	6.77	IV	Subsequent-line	1
8750	2016	46 - 50	Female	NSCLC	3.4	Stable	2	IMPACT-410	Combo	PD	No	No	Yes	1.54	Dead	3.88	IV	Subsequent-line	0
8751	2016	26 - 30	Female	Melanoma	1.35		0	IMPACT-468	PD-1/PD-L1	PD	No	No	Yes	2.6	Dead	20.93	III	First-line	0
8752	2016	81 - 85	Female	NSCLC	5	Stable	9.8	IMPACT-410	PD-1/PD-L1	PD	No	No	Yes	1.45	Dead	8.94	IV	Subsequent-line	1
8753	2016	56 - 60	Female	NSCLC	4.64	Stable	17.6	IMPACT-468	PD-1/PD-L1	PR	Yes	Yes	Yes	5.85	Dead	36.86	IV	Subsequent-line	1
8755	2016	66 - 70	Male	SCLC	4.7	Stable	8.9	IMPACT-410	PD-1/PD-L1	PD	No	No	Yes	1.18	Dead	10.38	IV	First-line	1
8756	2017	71 - 75	Male	Head & Neck	8	Stable	5.3	IMPACT-468	PD-1/PD-L1	PD	No	No	Yes	1.84	Alive	23.59	IV	Subsequent-line	1
8758	2016	56 - 60	Male	Melanoma	1.06	Stable	25.6	IMPACT-410	Combo	CR	Yes	Yes	Yes	27.37	Alive	38.41	IV	First-line	0
8759	2016	81 - 85	Male	Melanoma	2.18		1.8	IMPACT-468	PD-1/PD-L1	SD	No	Yes	No	22.01	Alive	25.33	III	First-line	1
8761	2016	61 - 65	Female	NSCLC	5.75	Stable	5.9	IMPACT-410	PD-1/PD-L1	PD	No	No	Yes	0.99	Dead	0.99	IV	Subsequent-line	2
8762	2016	46 - 50	Female	Renal	6.14	Stable	4.9	IMPACT-410	PD-1/PD-L1	PD	No	No	Yes	2.63	Dead	5.39	IV	Subsequent-line	1
8763	2016	76 - 80	Male	NSCLC	2.23	Stable	17.7	IMPACT-410	PD-1/PD-L1	SD	No	Yes	Yes	27.66	Alive	32.26	IV	Subsequent-line	2
8764	2016	61 - 65	Male	Melanoma	1.93		14.9	IMPACT-468	PD-1/PD-L1	CR	Yes	Yes	No	30.59	Alive	30.59	IV	First-line	0
8765	2016	76 - 80	Male	Hepatobiliary	3.75	Stable	6.9	IMPACT-410	PD-1/PD-L1	PD	No	No	Yes	1.68	Dead	5.32	III	First-line	1
8767	2017	51 - 55	Male	Renal	2.14		0.9	IMPACT-468	PD-1/PD-L1	PR	Yes	Yes	No	5.52	Alive	23.62	IV	Subsequent-line	0
8768	2017	71 - 75	Female	SCLC	7.6	Stable	20.7	IMPACT-410	PD-1/PD-L1	SD	No	No	Yes	4.04	Dead	13.93	IV	Subsequent-line	0
8769	2017	61 - 65	Female	SCLC	7	Indeterminate	2	IMPACT-410	Combo	PD	No	No	Yes	2.37	Dead	23.26	IV	Subsequent-line	1
8770	2016	66 - 70	Male	NSCLC	2.69	Stable	8.9	IMPACT-410	PD-1/PD-L1	PD	No	No	Yes	1.22	Dead	27.79	IV	First-line	1
8772	2018	71 - 75	Female	Sarcoma	9.13		0.9	IMPACT-468	PD-1/PD-L1	PD	No	No	Yes	1.58	Dead	2.86	IV	Subsequent-line	0
8773	2016	71 - 75	Male	Gastric	4.09	Stable	3.9	IMPACT-410	PD-1/PD-L1	PD	No	No	Yes	0.62	Dead	0.95	IV	Subsequent-line	1
8774	2016	46 - 50	Female	NSCLC	6.22	Stable	22.6	IMPACT-410	PD-1/PD-L1	PR	Yes	Yes	Yes	34.5	Alive	34.96	IV	Subsequent-line	1
8775	2016	66 - 70	Female	Hepatobiliary	12.5	Stable	3	IMPACT-410	PD-1/PD-L1	PD	No	No	Yes	0.76	Dead	2.04	IV	Subsequent-line	2
8776	2016	66 - 70	Male	NSCLC	7.4	Stable	12.3	IMPACT-468	PD-1/PD-L1	PD	No	No	Yes	0.85	Dead	12.32	IV	Subsequent-line	1
8777	2018	61 - 65	Female	Melanoma	2.33	Stable	3.9	IMPACT-410	PD-1/PD-L1	SD	No	No	Yes	7.2	Alive	18.4		First-line	0
8778	2017	51 - 55	Male	Bladder	1.31		4.4	IMPACT-468	PD-1/PD-L1	PD	No	No	Yes	2	Dead	21.26	IV	Subsequent-line	1
8779	2016	66 - 70	Female	Bladder	4.31		8.8	IMPACT-468	PD-1/PD-L1	PD	No	No	Yes	0.53	Dead	1.61	IV	Subsequent-line	0
8780	2016	81 - 85	Female	NSCLC	23	Stable	5.9	IMPACT-410	PD-1/PD-L1	PD	No	No	Yes	1.25	Dead	3.55	IV	Subsequent-line	1
8781	2016	56 - 60	Male	Esophageal	12.13	Indeterminate	7.9	IMPACT-410	PD-1/PD-L1	PD	No	No	Yes	1.41	Dead	1.41	IV	Subsequent-line	1
8782	2017	66 - 70	Male	SCLC	3.13	Stable	9.8	IMPACT-410	PD-1/PD-L1	PD	No	No	Yes	2.63	Dead	8.41	IV	First-line
8783	2018	66 - 70	Male	NSCLC	4.76	Stable	6.1	IMPACT-468	PD-1/PD-L1	PD	No	No	Yes	2.07	Dead	12.85	IV	Subsequent-line	0
8784	2018	51 - 55	Male	Melanoma	1.53	Stable	28.1	IMPACT-468	Combo	CR	Yes	Yes	No	10.38	Alive	11.07	IV	First-line	0
8785	2016	36 - 40	Male	NSCLC	4.21	Stable	2	IMPACT-410	PD-1/PD-L1	PR	Yes	Yes	No	9.2	Alive	14.03	IV	Subsequent-line	1
8786	2017	46 - 50	Male	Colorectal	25.63	Unstable	93	IMPACT-468	PD-1/PD-L1	PD	No	No	Yes	0.76	Dead	0.76	IV	Subsequent-line	2
8787	2017	56 - 60	Female	NSCLC	2.08	Stable	16.7	IMPACT-410	PD-1/PD-L1	PR	Yes	Yes	Yes	13.37	Dead	21.19	IV	Subsequent-line	1
8788	2018	61 - 65	Female	NSCLC	3.18	Stable	11.8	IMPACT-410	PD-1/PD-L1	PD	No	No	Yes	2.63	Dead	6.18	IV	Subsequent-line	1
8789	2016	66 - 70	Female	NSCLC	16.5	Stable	6.9	IMPACT-410	PD-1/PD-L1	PD	No	No	Yes	0.92	Dead	0.92	IV	Subsequent-line	1
8790	2016	76 - 80	Male	Bladder	7.4	Stable	5.9	IMPACT-410	PD-1/PD-L1	PD	No	No	Yes	1.15	Dead	3.32	IV	Subsequent-line	1
8791	2016	46 - 50	Male	Renal	2.81	Stable	5.3	IMPACT-468	PD-1/PD-L1	PR	Yes	Yes	Yes	8.25	Dead	28.52	IV	First-line	1
8793	2017	71 - 75	Male	Bladder	6.12	Stable	7	IMPACT-468	PD-1/PD-L1	PD	No	No	Yes	3.88	Dead	10.38	IV	Subsequent-line	2
8794	2017	16 - 20	Female	Sarcoma	1.17	Stable	2	IMPACT-410	PD-1/PD-L1	SD	No	No	Yes	8.74	Dead	20.4	IV	Subsequent-line	1
8795	2016	46 - 50	Male	Hepatobiliary	10.22		1.8	IMPACT-468	PD-1/PD-L1	SD	No	No	Yes	2.83	Dead	10.68	IV	Subsequent-line	2
8797	2016	31 - 35	Male	Head & Neck	12.5		8.8	IMPACT-468	PD-1/PD-L1	PD	No	No	Yes	1.68	Alive	6.21	IV	Subsequent-line	1
8798	2017	46 - 50	Male	Head & Neck	7.57	Stable	7	IMPACT-468	PD-1/PD-L1	PD	No	No	Yes	1.58	Dead	9.23	IV	Subsequent-line	0
8799	2017	71 - 75	Male	NSCLC	2.47	Stable	4.9	IMPACT-410	PD-1/PD-L1	PD	No	No	Yes	2.63	Dead	19.38	IV	Subsequent-line	0
8800	2016	56 - 60	Male	Melanoma	5.56	Stable	69.8	IMPACT-410	Combo	CR	Yes	Yes	No	37.78	Alive	41.95	IV	First-line	2
8801	2016	71 - 75	Male	NSCLC	6.67	Stable	7.9	IMPACT-410	PD-1/PD-L1	PD	No	No	Yes	0.62	Dead	16.07	IV	Subsequent-line	0
8802	2017	36 - 40	Male	Hepatobiliary	1	Stable	10.8	IMPACT-410	PD-1/PD-L1	PD	No	No	Yes	1.94	Dead	3.25	IV	Subsequent-line	0
8803	2018	41 - 45	Female	Sarcoma	2.2		0.9	IMPACT-468	PD-1/PD-L1	PD	No	No	Yes	1.84	Alive	3.55	IV	Subsequent-line	1
8804	2016	66 - 70	Male	NSCLC	5.9	Stable	3	IMPACT-410	PD-1/PD-L1	PR	Yes	Yes	Yes	5.78	Dead	12.85	IV	Subsequent-line	0
8805	2017	61 - 65	Male	NSCLC	5.42	Stable	1	IMPACT-410	PD-1/PD-L1	PD	No	No	Yes	2.1	Dead	12.91	IV	Subsequent-line	0
8806	2017	31 - 35	Female	Ovarian	18.33		1.8	IMPACT-468	PD-1/PD-L1	PD	No	No	Yes	0.59	Dead	0.59	IV	Subsequent-line	3
8807	2017	51 - 55	Male	Head & Neck	5.13		5.3	IMPACT-468	PD-1/PD-L1	PD	No	No	Yes	1.38	Dead	1.77	IV	Subsequent-line	1
8808	2016	66 - 70	Male	NSCLC	3	Stable	5.9	IMPACT-410	PD-1/PD-L1	PR	Yes	Yes	Yes	5.68	Dead	16.49	IV	Subsequent-line	1
8809	2017	71 - 75	Male	NSCLC	4.5		0	IMPACT-468	PD-1/PD-L1	SD	No	Yes	Yes	21.16	Alive	29.67	III	Subsequent-line	1
8811	2018	71 - 75	Male	Pancreatic	14.75	Indeterminate	1	IMPACT-410	PD-1/PD-L1	PD	No	No	Yes	0.69	Alive	13.4	IV	Subsequent-line	1
8812	2017	26 - 30	Male	Pancreatic	1.99	Stable	12.8	IMPACT-410	PD-1/PD-L1	PD	No	No	Yes	0.69	Dead	1.54	IV	Subsequent-line	1
8813	2016	76 - 80	Female	NSCLC	18	Stable	3.9	IMPACT-410	PD-1/PD-L1	CR	Yes	Yes	Yes	9.2	Dead	31.47	IV	Subsequent-line	1
8815	2016	51 - 55	Female	NSCLC	4.33	Stable	9.8	IMPACT-410	PD-1/PD-L1	PD	No	No	Yes	0.39	Dead	0.39	IV	Subsequent-line	1
8816	2016	61 - 65	Male	Melanoma	2.62		10.5	IMPACT-468	PD-1/PD-L1	CR	Yes	Yes	No	29.63	Alive	29.63	IV	First-line	0
8817	2016	56 - 60	Female	NSCLC	5.59	Stable	6.9	IMPACT-410	PD-1/PD-L1	SD	No	No	Yes	1.84	Dead	1.84	IV	First-line	1
8818	2016	66 - 70	Male	NSCLC	3.71	Stable	5.9	IMPACT-410	PD-1/PD-L1	SD	No	No	Yes	1.91	Dead	1.91	IV	Subsequent-line	0
8819	2016	61 - 65	Female	Renal	2.12		1.8	IMPACT-468	PD-1/PD-L1	SD	No	No	Yes	4.07	Alive	29.67	IV	Subsequent-line	0
8820	2018	56 - 60	Male	Head & Neck	1.88	Stable	2.6	IMPACT-468	PD-1/PD-L1	SD	No	Yes	No	9.69	Alive	9.69	IV	Subsequent-line	0
8821	2016	56 - 60	Female	NSCLC	3.67	Stable	3	IMPACT-410	PD-1/PD-L1	PD	No	No	Yes	0.2	Dead	2.66	IV	Subsequent-line	1
8822	2016	51 - 55	Male	Melanoma	2.95	Stable	1	IMPACT-410	Combo	CR	Yes	Yes	No	40.71	Alive	41.1	IV	First-line	1
8823	2016	56 - 60	Female	Colorectal	9.57		1.8	IMPACT-468	PD-1/PD-L1	PD	No	No	Yes	2.14	Dead	9.59	IV	Subsequent-line	1
8824	2016	61 - 65	Male	NSCLC	6.17		20.2	IMPACT-468	PD-1/PD-L1	PD	No	No	Yes	2.66	Dead	6.44	IV	Subsequent-line
8825	2016	76 - 80	Male	NSCLC	7	Stable	6.9	IMPACT-410	PD-1/PD-L1	SD	No	No	Yes	4.9	Dead	12.81	IV	Subsequent-line	1
8826	2016	66 - 70	Male	Renal	2.69	Indeterminate	5.3	IMPACT-468	PD-1/PD-L1	SD	No	Yes	No	32.2	Alive	32.53	IV	First-line	0
8827	2017	66 - 70	Male	Melanoma	2.31	Stable	5.3	IMPACT-468	PD-1/PD-L1	CR	Yes	Yes	No	18.79	Alive	18.79	IV	First-line	0
8829	2016	71 - 75	Male	Melanoma	2.14	Stable	11.8	IMPACT-410	Combo	PD	No	No	Yes	0.89	Alive	31.24	IV	Subsequent-line	1
8830	2016	71 - 75	Female	Bladder	10.7		14	IMPACT-468	PD-1/PD-L1	SD	No	Yes	Yes	6.67	Dead	14.32	IV	Subsequent-line	1
8831	2017	26 - 30	Female	Ovarian	1.43	Stable	0.9	IMPACT-468	PD-1/PD-L1	PD	No	No	Yes	4.44	Alive	18.17	IV	Subsequent-line	1
8832	2016	71 - 75	Male	NSCLC	1.8	Stable	2	IMPACT-410	PD-1/PD-L1	PD	No	No	Yes	2	Dead	17.68	IV	Subsequent-line	0
8833	2017	56 - 60	Male	Sarcoma	24.57	Stable	4.4	IMPACT-468	PD-1/PD-L1	PD	No	No	Yes	0.89	Dead	0.89	IV	Subsequent-line	2
8835	2016	61 - 65	Male	Renal	2.5	Stable	5.9	IMPACT-410	PD-1/PD-L1	SD	No	No	Yes	3.94	Dead	26.61	IV	Subsequent-line
8836	2018	81 - 85	Female	NSCLC	1.69	Stable	2	IMPACT-410	PD-1/PD-L1	SD	No	No	Yes	7.2	Alive	20.01	IV	Subsequent-line
8837	2018	66 - 70	Male	Melanoma	3.78	Stable	93.5	IMPACT-410	PD-1/PD-L1	CR	Yes	Yes	No	15.01	Alive	15.18	IV	First-line	0
8838	2017	56 - 60	Female	NSCLC	1.3	Stable	2	IMPACT-410	Combo	SD	No	No	Yes	2.83	Dead	23.95	IV	Subsequent-line	1
8839	2016	56 - 60	Male	Melanoma	4.77	Stable	19.7	IMPACT-410	PD-1/PD-L1	PD	No	No	Yes	2.6	Alive	41.13	IV	First-line	0
8840	2016	66 - 70	Male	Bladder	6.91		15.8	IMPACT-468	PD-1/PD-L1	PD	No	No	Yes	1.94	Dead	13.5	IV	Subsequent-line	1
8841	2016	76 - 80	Female	Melanoma	5.2	Stable	0	IMPACT-410	Combo	PD	No	No	Yes	0.72	Dead	2.3	IV	First-line	0
8842	2017	71 - 75	Male	Melanoma	4.43		88.6	IMPACT-468	Combo	CR	Yes	Yes	No	19.45	Alive	19.45	IV	First-line	0
8843	2016	51 - 55	Male	Melanoma	19.18	Stable	53.1	IMPACT-410	Combo	CR	Yes	Yes	No	39.33	Alive	41.17	IV	First-line	1
8846	2017	66 - 70	Male	Head & Neck	9.44	Stable	6.1	IMPACT-468	PD-1/PD-L1	PR	Yes	Yes	Yes	11.04	Alive	24.34	IV	First-line	0
8847	2018	71 - 75	Male	Bladder	6.89	Stable	6.1	IMPACT-468	Combo	SD	No	No	No	13.37	Alive	13.8	IV	Subsequent-line	0
8848	2016	66 - 70	Male	NSCLC	2.11	Indeterminate	50.2	IMPACT-410	Combo	PR	Yes	Yes	No	33.58	Alive	34	IV	Subsequent-line	1
8849	2018	66 - 70	Female	NSCLC	2.23	Stable	21.6	IMPACT-410	PD-1/PD-L1	SD	No	Yes	Yes	11.2	Alive	18.4	IV	Subsequent-line	1
8850	2016	71 - 75	Male	NSCLC	15.25	Stable	3.9	IMPACT-410	PD-1/PD-L1	PD	No	No	Yes	2.04	Dead	2.92	IV	Subsequent-line	1
8851	2017	61 - 65	Male	Renal	5.11	Stable	6.9	IMPACT-410	PD-1/PD-L1	SD	No	Yes	Yes	12.06	Alive	23.43	IV	Subsequent-line	1
8852	2016	71 - 75	Female	NSCLC	8.89	Stable	3	IMPACT-410	PD-1/PD-L1	PD	No	No	Yes	3.32	Dead	8.15	IV	Subsequent-line	1
8853	2017	66 - 70	Male	NSCLC	2	Stable	49.2	IMPACT-468	PD-1/PD-L1	SD	No	No	Yes	6.08	Dead	14.75	IV	Subsequent-line	0
8854	2016	51 - 55	Female	NSCLC	8.22	Stable	10.8	IMPACT-410	PD-1/PD-L1	PD	No	No	Yes	0.82	Dead	2.33	IV	Subsequent-line	1
8855	2016	81 - 85	Male	NSCLC	3.15	Stable	3.9	IMPACT-410	Combo	SD	No	Yes	Yes	13.57	Dead	33.02	IV	First-line	1
8856	2017	71 - 75	Female	NSCLC	4	Stable	6.9	IMPACT-410	PD-1/PD-L1	PD	No	No	Yes	2.69	Dead	7.16	IV	Subsequent-line
8857	2016	26 - 30	Male	Sarcoma	1.92	Stable	0	IMPACT-410	PD-1/PD-L1	SD	No	No	Yes	4.4	Dead	11.2	IV	First-line	0
8858	2016	31 - 35	Male	Melanoma	2.47		30.7	IMPACT-468	Combo	PD	No	No	Yes	0.46	Dead	17.81	III	First-line	0
8859	2016	41 - 45	Male	NSCLC	2.17	Stable	19.7	IMPACT-410	Combo	PD	No	No	Yes	1.35	Dead	12.52	IV	First-line	1
8860	2018	56 - 60	Male	Renal	2.7	Stable	2.6	IMPACT-468	PD-1/PD-L1	PR	Yes	Yes	No	16.56	Alive	16.56	IV	Subsequent-line	0
8861	2017	56 - 60	Female	Bladder	4.5		0	IMPACT-468	PD-1/PD-L1	SD	No	No	Yes	6.24	Dead	22.28	IV	Subsequent-line
8862	2016	86 - 90	Male	NSCLC	6.56	Stable	0	IMPACT-410	PD-1/PD-L1	PD	No	No	Yes	0.36	Dead	0.36	IV	First-line	2
8863	2017	61 - 65	Female	NSCLC	8.92	Stable	15.7	IMPACT-410	PD-1/PD-L1	SD	No	Yes	Yes	8.02	Alive	25.13	IV	Subsequent-line
8864	2017	41 - 45	Female	Sarcoma	13.5		1.8	IMPACT-468	PD-1/PD-L1	PD	No	No	Yes	1.28	Dead	1.28	IV	Subsequent-line	0
8865	2017	36 - 40	Female	Renal	9.5	Stable	0	IMPACT-410	PD-1/PD-L1	PD	No	No	Yes	0.23	Dead	0.79	IV	Subsequent-line	1
8867	2018	71 - 75	Female	NSCLC	7.38	Stable	9.8	IMPACT-410	PD-1/PD-L1	PD	No	No	Yes	1.28	Dead	12.19	IV	Subsequent-line
8868	2017	66 - 70	Female	Renal	4.27	Stable	2.6	IMPACT-468	PD-1/PD-L1	PR	Yes	Yes	No	25.3	Alive	25.3	IV	Subsequent-line	0
8869	2017	61 - 65	Female	SCLC	4	Stable	9.8	IMPACT-410	PD-1/PD-L1	PD	No	No	Yes	0.66	Dead	4.17	IV	Subsequent-line	2
8870	2018	56 - 60	Male	NSCLC	2.36	Stable	3	IMPACT-410	PD-1/PD-L1	SD	No	No	Yes	3.32	Alive	19.06	IV	Subsequent-line
8871	2016	61 - 65	Male	NSCLC	10.33	Stable	6.9	IMPACT-410	PD-1/PD-L1	PD	No	No	Yes	0.89	Dead	0.89	IV	Subsequent-line	1
8872	2016	66 - 70	Male	NSCLC	5.64	Stable	1	IMPACT-410	PD-1/PD-L1	PD	No	No	Yes	0.62	Dead	0.62	IV	First-line	1
8873	2016	41 - 45	Female	Renal	1.83	Stable	3	IMPACT-410	PD-1/PD-L1	PR	Yes	Yes	No	38.05	Alive	38.37	IV	Subsequent-line	0
8874	2017	31 - 35	Female	Colorectal	2.4	Unstable	61.4	IMPACT-468	PD-1/PD-L1	PR	Yes	Yes	No	16.49	Alive	18.76	IV	Subsequent-line	0
8875	2017	76 - 80	Male	Melanoma	3	Stable	3.5	IMPACT-468	PD-1/PD-L1	CR	Yes	Yes	No	26.09	Alive	26.09	III	First-line	2
8876	2017	71 - 75	Male	NSCLC	9.21	Stable	41.3	IMPACT-410	PD-1/PD-L1	PD	No	No	Yes	1.84	Dead	5.06	IV	Subsequent-line
8877	2017	56 - 60	Male	Pancreatic	5.78	Stable	3	IMPACT-410	PD-1/PD-L1	PD	No	No	Yes	1.84	Dead	5.95	IV	Subsequent-line	1
8879	2017	66 - 70	Male	Pancreatic	4.17	Stable	3.9	IMPACT-410	Combo	SD	No	No	Yes	4.3	Dead	11.04	IV	Subsequent-line	1
8881	2016	56 - 60	Male	Renal	1.71		2.6	IMPACT-468	PD-1/PD-L1	CR	Yes	Yes	Yes	15.34	Dead	20.3	IV	First-line	0
8882	2016	61 - 65	Female	NSCLC	2.33	Stable	3	IMPACT-410	PD-1/PD-L1	PD	No	No	Yes	1.68	Dead	11.4	IV	Subsequent-line	2
8883	2017	46 - 50	Male	Sarcoma	9.75		1.8	IMPACT-468	PD-1/PD-L1	PD	No	No	Yes	0.2	Alive	0.66	IV	Subsequent-line	1
8884	2017	56 - 60	Female	NSCLC	3.6	Stable	0	IMPACT-410	PD-1/PD-L1	PD	No	No	Yes	0.39	Dead	0.39	IV	Subsequent-line
8885	2018	56 - 60	Male	Esophageal	1.31		4.4	IMPACT-468	PD-1/PD-L1	PR	Yes	Yes	Yes	4.6	Alive	16.33	IV	Subsequent-line	0
8886	2018	56 - 60	Male	Melanoma	1.57	Stable	3.5	IMPACT-468	PD-1/PD-L1	PD	No	No	Yes	2.86	Alive	9.66	IV	First-line	0
8887	2017	71 - 75	Female	NSCLC	11.08	Stable	4.9	IMPACT-410	PD-1/PD-L1	PR	Yes	Yes	Yes	28.29	Dead	28.78	IV	Subsequent-line
8888	2016	76 - 80	Male	SCLC	6	Stable	9.8	IMPACT-410	Combo	PR	Yes	Yes	Yes	9.79	Dead	19.09	IV	Subsequent-line	1
8889	2016	41 - 45	Female	NSCLC	6.57	Stable	1	IMPACT-410	Combo	PD	No	No	Yes	0.46	Dead	2.23	IV	Subsequent-line	0
8890	2017	61 - 65	Male	SCLC	3	Stable	5.9	IMPACT-410	Combo	PR	Yes	Yes	Yes	8.71	Dead	23.1	IV	Subsequent-line	0
8891	2016	61 - 65	Female	NSCLC	1.21	Indeterminate	9.8	IMPACT-410	PD-1/PD-L1	PD	No	No	Yes	1.81	Alive	3.22	IV	Subsequent-line	1
8892	2018	76 - 80	Female	NSCLC	15	Stable	3	IMPACT-410	PD-1/PD-L1	PD	No	No	Yes	2.56	Dead	2.56	IV	Subsequent-line	1
8893	2017	51 - 55	Male	NSCLC	20.25	Stable	2.6	IMPACT-468	Combo	SD	No	No	Yes	3.55	Dead	3.55	IV	Subsequent-line	0
8894	2017	61 - 65	Female	NSCLC	3	Stable	5.9	IMPACT-410	PD-1/PD-L1	PD	No	No	Yes	2.17	Dead	8.25	IV	Subsequent-line
8895	2016	51 - 55	Male	NSCLC	5.57	Stable	11.8	IMPACT-410	PD-1/PD-L1	PD	No	No	Yes	1.77	Dead	4.21	IV	Subsequent-line	1
8896	2017	51 - 55	Female	Melanoma	2.89	Stable	17.7	IMPACT-410	PD-1/PD-L1	SD	No	No	Yes	5.29	Dead	6.87	IV	Subsequent-line	1
8897	2016	66 - 70	Female	NSCLC	6.5	Stable	7.9	IMPACT-410	PD-1/PD-L1	SD	No	No	Yes	3.65	Dead	6.44	IV	Subsequent-line	0
8898	2016	66 - 70	Female	NSCLC	8.17	Stable	0	IMPACT-410	Combo	PR	Yes	Yes	Yes	5.29	Dead	27.3	IV	First-line	0
8899	2017	56 - 60	Male	Head & Neck	3	Stable	6.1	IMPACT-468	PD-1/PD-L1	SD	No	No	Yes	6.05	Dead	12.71	IV	Subsequent-line	1
8900	2017	66 - 70	Male	NSCLC	6.5	Indeterminate	3.9	IMPACT-410	PD-1/PD-L1	PD	No	No	Yes	1.64	Alive	22.28	IV	Subsequent-line	0
8901	2016	71 - 75	Female	NSCLC	3.07	Stable	3.9	IMPACT-410	PD-1/PD-L1	PD	No	No	Yes	0.89	Dead	8.02	III	First-line	0
8902	2016	51 - 55	Male	NSCLC	3.67	Stable	11.4	IMPACT-468	Combo	SD	No	No	Yes	6.67	Dead	19.02	IV	Subsequent-line	1
8903	2017	61 - 65	Male	Bladder	3.13	Stable	14.9	IMPACT-468	PD-1/PD-L1	PD	No	No	Yes	3.81	Dead	27.53	IV	Subsequent-line	1
8904	2016	71 - 75	Male	Renal	6		2.6	IMPACT-468	PD-1/PD-L1	PR	Yes	Yes	No	28.98	Alive	29.57	IV	Subsequent-line	0
8905	2017	41 - 45	Female	Colorectal	5.6	Stable	4.4	IMPACT-468	PD-1/PD-L1	PD	No	No	Yes	0.92	Dead	4.83	IV	Subsequent-line	1
8906	2017	71 - 75	Male	Sarcoma	3		1.8	IMPACT-468	PD-1/PD-L1	PR	Yes	Yes	Yes	7.36	Dead	19.91	IV	First-line	0
8907	2017	61 - 65	Male	NSCLC	5.75	Stable	5.9	IMPACT-410	PD-1/PD-L1	PD	No	No	Yes	1.35	Dead	3.61	IV	Subsequent-line	1
8908	2017	56 - 60	Female	NSCLC	4.6		7	IMPACT-468	PD-1/PD-L1	PD	No	No	Yes	2.3	Dead	10.58	IV	Subsequent-line	1
8909	2016	81 - 85	Female	NSCLC	5.25	Stable	3.9	IMPACT-410	Combo	PR	Yes	Yes	No	1.38	Alive	1.84	IV	First-line	1
8910	2016	66 - 70	Male	NSCLC	25.8	Stable	8.9	IMPACT-410	PD-1/PD-L1	PD	No	No	Yes	1.61	Dead	2.27	IV	Subsequent-line	2
8911	2016	51 - 55	Female	Melanoma	2.24	Stable	0	IMPACT-410	PD-1/PD-L1	CR	Yes	Yes	Yes	7.52	Dead	28.32	IV	First-line	0
8913	2016	61 - 65	Female	NSCLC	2.39		9.7	IMPACT-468	PD-1/PD-L1	PD	No	No	Yes	2.76	Dead	7.52	IV	Subsequent-line	0
8914	2018	61 - 65	Female	Sarcoma	3	Stable	1.8	IMPACT-468	PD-1/PD-L1	PD	No	No	Yes	1.84	Alive	12.02	IV	First-line	0
8915	2016	76 - 80	Male	Melanoma	3.12	Stable	25.6	IMPACT-410	CTLA-4	PD	No	No	Yes	1.22	Dead	13.5	IV	First-line	1
8916	2016	56 - 60	Male	Melanoma	11.9	Stable	15.7	IMPACT-410	Combo	PR	Yes	Yes	No	37.62	Alive	37.62	IV	Subsequent-line	1
8917	2017	0 - 5	Male	Hepatobiliary	1.35	Stable	2	IMPACT-410	PD-1/PD-L1	PD	No	No	Yes	0.89	Dead	14.85	IV	Subsequent-line
8918	2017	76 - 80	Female	Sarcoma	3.45	Stable	3.5	IMPACT-468	Combo	PD	No	No	Yes	1.87	Alive	5.52	IV	Subsequent-line	1
8919	2018	86 - 90	Female	Endometrial	3.75	Unstable	56.1	IMPACT-410	PD-1/PD-L1	PR	Yes	Yes	No	9.13	Alive	9.13	IV	Subsequent-line	1
8920	2017	26 - 30	Male	Gastric	5.44		0	IMPACT-410	Combo	PD	No	No	Yes	0.26	Dead	2	IV	Subsequent-line	0
8921	2017	61 - 65	Female	Colorectal	3.82	Unstable	111.5	IMPACT-468	PD-1/PD-L1	PD	No	No	Yes	0.69	Dead	2.96	IV	Subsequent-line	2
8922	2017	66 - 70	Female	Ovarian	2.67	Stable	1.8	IMPACT-468	PD-1/PD-L1	PD	No	No	Yes	2.17	Dead	4.37	IV	Subsequent-line	1
8923	2018	61 - 65	Female	Ovarian	9.75	Stable	7.9	IMPACT-468	PD-1/PD-L1	PD	No	No	Yes	1.41	Dead	1.97	IV	Subsequent-line	1
8924	2017	76 - 80	Male	Head & Neck	8.57	Stable	12.3	IMPACT-468	PD-1/PD-L1	PD	No	No	Yes	1.61	Dead	5.09	IV	Subsequent-line	1
8925	2016	76 - 80	Female	NSCLC	1.27		19.3	IMPACT-468	Combo	SD	No	Yes	Yes	8.05	Dead	23.2	IV	First-line	0
8926	2017	41 - 45	Female	Hepatobiliary	5.92	Stable	2	IMPACT-410	PD-1/PD-L1	SD	No	No	Yes	2.69	Dead	5.16	IV	Subsequent-line	1
8927	2016	56 - 60	Male	Renal	17.33	Stable	4.9	IMPACT-410	PD-1/PD-L1	PR	Yes	Yes	No	34.04	Alive	34.04	IV	Subsequent-line	1
8928	2016	46 - 50	Male	Colorectal	3.25	Unstable	53.1	IMPACT-410	PD-1/PD-L1	PR	Yes	Yes	Yes	17.71	Alive	35.42	IV	Subsequent-line	2
8929	2016	56 - 60	Female	NSCLC	9.22		22.8	IMPACT-468	PD-1/PD-L1	PR	Yes	Yes	Yes	4.04	Dead	9.2	IV	Subsequent-line	1
8930	2016	51 - 55	Male	Bladder	2.56		5.3	IMPACT-468	PD-1/PD-L1	PR	Yes	Yes	Yes	23.16	Alive	25.2	IV	Subsequent-line	1
8931	2016	61 - 65	Male	NSCLC	5	Stable	5.9	IMPACT-410	PD-1/PD-L1	PD	No	No	Yes	0.66	Dead	0.66	IV	Subsequent-line	1
8932	2017	51 - 55	Male	Esophageal	3.32	Stable	5.3	IMPACT-468	PD-1/PD-L1	PR	Yes	Yes	Yes	12.25	Alive	25.46	IV	First-line	0
8933	2016	61 - 65	Female	NSCLC	2.8	Stable	1	IMPACT-410	Combo	SD	No	No	Yes	2.6	Alive	39.26	IV	First-line	0
8935	2017	56 - 60	Male	Colorectal	13.13		2.6	IMPACT-468	Combo	PD	No	No	Yes	0.53	Dead	0.53	IV	Subsequent-line	2
8936	2017	66 - 70	Male	NSCLC	23.58	Stable	3	IMPACT-410	PD-1/PD-L1	PD	No	No	Yes	2.23	Dead	4.57	IV	Subsequent-line	1
8937	2016	41 - 45	Male	SCLC	6.44	Stable	4.9	IMPACT-410	Combo	PD	No	No	Yes	1.31	Dead	2.69	IV	Subsequent-line	1
8938	2017	21 - 25	Male	Gastric	6.85	Stable	3	IMPACT-410	Combo	PD	No	No	Yes	0.69	Dead	0.69	IV	Subsequent-line	1
8940	2016	71 - 75	Male	Melanoma	2.36	Stable	11.8	IMPACT-410	PD-1/PD-L1	CR	Yes	Yes	No	35.42	Alive	35.48	IV	First-line	0
8941	2016	66 - 70	Female	NSCLC	5.63		4.9	IMPACT-410	Combo	SD	No	No	Yes	2.53	Dead	19.81	IV	First-line	1
8942	2017	46 - 50	Male	Melanoma	1.48	Stable	2	IMPACT-410	PD-1/PD-L1	PD	No	No	Yes	3.09	Alive	28.62	IV	Subsequent-line	1
8943	2017	51 - 55	Male	Gastric	6.5	Stable	2.6	IMPACT-468	Combo	PD	No	No	Yes	1.28	Alive	23.43	IV	Subsequent-line	0
8944	2018	66 - 70	Female	Endometrial	12.67	Stable	3	IMPACT-410	PD-1/PD-L1	CR	Yes	Yes	No	15.34	Alive	15.8	IV	Subsequent-line	1
8945	2017	61 - 65	Male	Melanoma	4.06	Stable	2.6	IMPACT-468	PD-1/PD-L1	PR	Yes	Yes	No	27.37	Alive	27.6	III	First-line	0
8946	2017	61 - 65	Male	Gastric	51.75	Stable	7	IMPACT-468	PD-1/PD-L1	PD	No	No	Yes	1.38	Dead	2.6	IV	Subsequent-line	2
8947	2017	71 - 75	Male	Sarcoma	7.57		1.8	IMPACT-468	Combo	PD	No	No	Yes	2.37	Dead	17.48	IV	Subsequent-line
8949	2016	46 - 50	Male	Renal	5.4	Stable	2	IMPACT-410	PD-1/PD-L1	PD	No	No	Yes	1.28	Dead	6.18	IV	Subsequent-line	1
8950	2017	56 - 60	Male	Melanoma	2.27	Stable	4.4	IMPACT-468	PD-1/PD-L1	PD	No	No	Yes	2.99	Dead	23.92	IV	First-line	0
8951	2017	26 - 30	Male	Head & Neck	8	Stable	4.4	IMPACT-468	PD-1/PD-L1	PD	No	No	Yes	1.77	Dead	9.89	IV	Subsequent-line	0
8952	2016	56 - 60	Female	NSCLC	2.29	Stable	16.7	IMPACT-410	Combo	PD	No	No	Yes	0.46	Dead	9.13	IV	Subsequent-line	0
8953	2017	61 - 65	Female	NSCLC	2.33	Stable	1	IMPACT-410	Combo	PD	No	No	Yes	1.31	Dead	13.83	IV	Subsequent-line	0
8954	2016	61 - 65	Female	Melanoma	3.1	Stable	13.8	IMPACT-410	PD-1/PD-L1	CR	Yes	Yes	Yes	8.51	Dead	28.12	IV	Subsequent-line	1
8955	2017	66 - 70	Female	Head & Neck	13.53	Stable	10.5	IMPACT-468	PD-1/PD-L1	PD	No	No	Yes	0.56	Dead	1.58	IV	Subsequent-line
8956	2017	41 - 45	Male	Esophageal	2.33	Stable	3.5	IMPACT-468	PD-1/PD-L1	PR	Yes	Yes	Yes	7.1	Dead	15.24	IV	Subsequent-line	0
8957	2017	76 - 80	Female	NSCLC	21.71	Stable	5.9	IMPACT-410	PD-1/PD-L1	SD	No	No	Yes	5.68	Dead	5.68	IV	Subsequent-line	2
8958	2017	56 - 60	Female	Sarcoma	3.63	Stable	0.9	IMPACT-468	PD-1/PD-L1	SD	No	No	Yes	2.69	Dead	16.72		Subsequent-line	0
8959	2016	66 - 70	Male	Head & Neck	2.5	Stable	3.5	IMPACT-468	PD-1/PD-L1	PR	Yes	Yes	Yes	13.6	Dead	24.18	IV	Subsequent-line	1
8960	2018	71 - 75	Male	NSCLC	4.5	Stable	3	IMPACT-410	PD-1/PD-L1	PD	No	No	Yes	1.68	Dead	4.5	IV	Subsequent-line	1
8961	2016	66 - 70	Male	NSCLC	1.26	Stable	6.9	IMPACT-410	PD-1/PD-L1	SD	No	No	Yes	4.21	Dead	9.2	IV	Subsequent-line
8962	2017	71 - 75	Male	NSCLC	3.44	Stable	7.9	IMPACT-410	PD-1/PD-L1	PR	Yes	Yes	Yes	12.62	Dead	27.17	IV	Subsequent-line	1
8964	2016	71 - 75	Female	NSCLC	12.25	Stable	5.9	IMPACT-410	PD-1/PD-L1	PD	No	No	Yes	2.79	Dead	2.79	IV	Subsequent-line	1
8965	2017	66 - 70	Female	NSCLC	4.19	Stable	4.9	IMPACT-410	PD-1/PD-L1	PD	No	No	Yes	3.58	Dead	16.16	IV	Subsequent-line
8967	2016	56 - 60	Female	Melanoma	2.89	Stable	7.9	IMPACT-468	Combo	PR	Yes	Yes	Yes	8.57	Alive	37.82	IV	First-line	0
8968	2016	51 - 55	Female	NSCLC	2.7	Stable	3.9	IMPACT-410	PD-1/PD-L1	PD	No	No	Yes	2.73	Dead	4.73	IV	Subsequent-line	0
8970	2017	61 - 65	Female	Ovarian	3.64	Stable	0	IMPACT-468	Combo	PD	No	No	Yes	2.63	Dead	2.63	IV	Subsequent-line	1
8971	2016	71 - 75	Male	NSCLC	5.75	Stable	5.9	IMPACT-410	Combo	PD	No	No	Yes	0.49	Dead	0.49	IV	First-line	1
8972	2017	61 - 65	Female	Colorectal	4.63	Indeterminate	9.8	IMPACT-410	PD-1/PD-L1	PD	No	No	Yes	1.48	Dead	6.97	IV	Subsequent-line
8973	2016	46 - 50	Male	Bladder	7.4	Stable	6.9	IMPACT-410	PD-1/PD-L1	PD	No	No	Yes	1.41	Dead	1.84	IV	Subsequent-line	1
8975	2016	46 - 50	Male	Melanoma	1.68	Stable	11.8	IMPACT-410	PD-1/PD-L1	PD	No	No	Yes	1.41	Dead	3.55	IV	Subsequent-line	0
8976	2017	31 - 35	Female	Melanoma	2.31		9.7	IMPACT-468	PD-1/PD-L1	CR	Yes	Yes	No	30.72	Alive	31.47	IV	First-line	0
8977	2017	41 - 45	Female	NSCLC	20.6	Stable	2.6	IMPACT-468	Combo	SD	No	No	Yes	1.74	Dead	2.63	IV	Subsequent-line	1
8979	2018	71 - 75	Male	Sarcoma	7.83	Stable	4.4	IMPACT-468	PD-1/PD-L1	PR	Yes	Yes	Yes	7.36	Alive	12.02	IV	Subsequent-line	0
8980	2017	61 - 65	Male	Hepatobiliary	5.43	Stable	1.8	IMPACT-468	PD-1/PD-L1	PD	No	No	Yes	1.77	Dead	8.97	IV	Subsequent-line	1
8981	2017	46 - 50	Male	NSCLC	6.64		41.3	IMPACT-468	Combo	PR	Yes	Yes	No	28.71	Alive	30.62	IV	Subsequent-line	1
8982	2018	66 - 70	Female	Melanoma	16	Stable	33.4	IMPACT-468	Combo	PD	No	No	Yes	3.09	Dead	5.13	IV	First-line	0
8983	2016	61 - 65	Female	NSCLC	4.1	Stable	5.9	IMPACT-410	Combo	PD	No	No	Yes	1.31	Alive	4.01	IV	First-line	1
8985	2016	36 - 40	Female	Breast	2.56		0.9	IMPACT-468	PD-1/PD-L1	PD	No	No	Yes	2.66	Dead	17.08	IV	Subsequent-line	1
8986	2017	56 - 60	Male	Esophageal	5.52	Stable	6.1	IMPACT-468	PD-1/PD-L1	PD	No	No	Yes	1.35	Dead	4.37	IV	Subsequent-line	1
8987	2017	61 - 65	Male	SCLC	2.61		8.9	IMPACT-410	Combo	PR	Yes	Yes	Yes	5.03	Alive	30.65	IV	Subsequent-line	1
8988	2017	31 - 35	Female	Ovarian	3.29	Stable	9.8	IMPACT-410	PD-1/PD-L1	SD	No	No	Yes	3.75	Dead	3.81	IV	Subsequent-line	1
8989	2017	66 - 70	Male	Esophageal	2.8	Indeterminate	6.1	IMPACT-468	PD-1/PD-L1	PD	No	No	Yes	2.27	Dead	2.76	IV	Subsequent-line	0
8990	2016	71 - 75	Male	NSCLC	3.41	Stable	8.9	IMPACT-410	Combo	SD	No	No	Yes	2.6	Dead	7.82	IV	First-line	1
8991	2016	86 - 90	Male	NSCLC	2.82	Stable	4.9	IMPACT-410	PD-1/PD-L1	SD	No	No	Yes	5.49	Dead	8.51	IV	Subsequent-line
8992	2018	11 - 15	Female	Sarcoma	1.75	Indeterminate	2	IMPACT-410	PD-1/PD-L1	PD	No	No	Yes	1.61	Alive	13.11	IV	Subsequent-line	1
8993	2016	66 - 70	Male	NSCLC	5.36		2.6	IMPACT-468	Combo	SD	No	No	Yes	1.05	Dead	23.46	IV	First-line	1
8995	2016	16 - 20	Female	Hepatobiliary	2.07	Stable	0	IMPACT-410	PD-1/PD-L1	SD	No	Yes	Yes	22.31	Alive	31.21	IV	Subsequent-line	0
8996	2017	66 - 70	Female	NSCLC	6.88	Stable	0	IMPACT-410	PD-1/PD-L1	PD	No	No	Yes	2.4	Dead	2.4	IV	Subsequent-line
8997	2016	71 - 75	Male	NSCLC	2.88		5.3	IMPACT-468	PD-1/PD-L1	PD	No	No	Yes	1.28	Dead	5.95	IV	Subsequent-line	1
8999	2016	16 - 20	Male	NSCLC	6.25	Stable	2	IMPACT-410	Combo	PR	Yes	Yes	Yes	4.17	Alive	34.86	IV	Subsequent-line	0
9000	2018	61 - 65	Male	Sarcoma	3.13	Stable	0	IMPACT-410	PD-1/PD-L1	SD	No	No	Yes	5.09	Alive	8.48	IV	First-line	1
9004	2016	46 - 50	Female	NSCLC	4.89	Stable	9.8	IMPACT-410	Combo	PR	Yes	Yes	No	36.57	Alive	37.39	IV	First-line	1
9005	2016	61 - 65	Male	Head & Neck	7.75		0	IMPACT-468	PD-1/PD-L1	PD	No	No	Yes	1.41	Dead	14.26	IV	Subsequent-line	0
9006	2017	71 - 75	Female	NSCLC	2.65	Stable	3.9	IMPACT-410	PD-1/PD-L1	PR	Yes	Yes	Yes	8.11	Alive	20.86	IV	Subsequent-line	0
9007	2017	56 - 60	Female	NSCLC	20.25		47.2	IMPACT-410	PD-1/PD-L1	PD	No	No	Yes	1.94	Dead	1.94	IV	Subsequent-line	1
9008	2016	56 - 60	Male	NSCLC	5.17	Stable	10.8	IMPACT-410	PD-1/PD-L1	PD	No	No	Yes	0.46	Dead	0.46	IV	Subsequent-line	1
9010	2016	76 - 80	Male	NSCLC	3.93		9.7	IMPACT-468	PD-1/PD-L1	PD	No	No	Yes	1.84	Dead	4.3	III	Subsequent-line
9011	2016	81 - 85	Female	NSCLC	4.33		11.4	IMPACT-468	Combo	SD	No	No	Yes	4.14	Dead	4.14	IV	First-line	1
9013	2017	71 - 75	Male	Gastric	2	Stable	21.1	IMPACT-468	PD-1/PD-L1	SD	No	No	Yes	3.32	Dead	9.79	IV	Subsequent-line	1
9014	2017	66 - 70	Female	NSCLC	10.73		16.7	IMPACT-468	PD-1/PD-L1	PD	No	No	Yes	1.25	Dead	1.25	IV	Subsequent-line	2
9015	2016	41 - 45	Female	Melanoma	1		3.5	IMPACT-468	PD-1/PD-L1	SD	No	No	Yes	2.07	Alive	32.43	III	First-line	0
9016	2017	41 - 45	Female	Gastric	1.56	Stable	3.5	IMPACT-468	Combo	PD	No	No	Yes	1.22	Dead	3.88	IV	Subsequent-line	2
9017	2016	81 - 85	Male	NSCLC	4.7		18.7	IMPACT-410	PD-1/PD-L1	PR	Yes	Yes	Yes	3.71	Dead	9.33	IV	First-line	2
9018	2016	61 - 65	Male	NSCLC	11.5		5.3	IMPACT-468	PD-1/PD-L1	PD	No	No	Yes	1.05	Dead	1.05	IV	Subsequent-line	1
9020	2017	61 - 65	Male	NSCLC	3.5	Stable	2.6	IMPACT-468	PD-1/PD-L1	SD	No	No	Yes	6.47	Alive	17.22	IV	Subsequent-line	1
9021	2017	36 - 40	Male	Sarcoma	1.89		0	IMPACT-468	PD-1/PD-L1	PD	No	No	Yes	1.15	Dead	12.78	IV	Subsequent-line	1
9022	2017	61 - 65	Male	Renal	10.25	Stable	4.4	IMPACT-468	PD-1/PD-L1	PD	No	No	Yes	1.91	Dead	11.99	IV	Subsequent-line	1
9023	2016	31 - 35	Female	Melanoma	3.29	Stable	15.8	IMPACT-468	PD-1/PD-L1	PR	Yes	Yes	Yes	5.32	Alive	31.54	III	First-line	0
9026	2016	66 - 70	Male	Head & Neck	2.14		8.9	IMPACT-410	PD-1/PD-L1	PD	No	No	Yes	1.58	Dead	8.08	III	Subsequent-line	1
9027	2018	66 - 70	Male	NSCLC	8.14	Stable	16.7	IMPACT-410	PD-1/PD-L1	SD	No	Yes	No	13.57	Alive	13.77	IV	Subsequent-line	1
9028	2018	71 - 75	Female	Endometrial	4.71	Unstable	32.5	IMPACT-468	PD-1/PD-L1	SD	No	Yes	Yes	8.97	Dead	11.6	IV	Subsequent-line	1
9031	2016	66 - 70	Female	SCLC	3.58		10.5	IMPACT-468	Combo	PD	No	No	Yes	2.92	Dead	3.65	IV	Subsequent-line	0
9032	2016	76 - 80	Female	NSCLC	16.22		14	IMPACT-468	PD-1/PD-L1	PR	Yes	Yes	Yes	22.05	Dead	22.05	IV	Subsequent-line	1
9033	2018	56 - 60	Male	Bladder	3.67	Stable	3.5	IMPACT-468	PD-1/PD-L1	PD	No	No	Yes	1.48	Dead	2.5	IV	Subsequent-line	1
9034	2017	66 - 70	Male	Bladder	3.5	Stable	3.5	IMPACT-468	PD-1/PD-L1	PD	No	No	Yes	1.38	Alive	20.37	IV	Subsequent-line	1
9035	2017	21 - 25	Female	Sarcoma	11.58	Stable	0.9	IMPACT-468	PD-1/PD-L1	PD	No	No	Yes	2.2	Dead	3.48	IV	Subsequent-line	2
9036	2018	66 - 70	Female	NSCLC	2.22	Stable	5.9	IMPACT-410	PD-1/PD-L1	PD	No	No	Yes	2.17	Dead	17.87	IV	Subsequent-line	1
9037	2017	61 - 65	Male	Bladder	4.41		4.9	IMPACT-410	PD-1/PD-L1	PD	No	No	Yes	2.56	Dead	7.36	IV	Subsequent-line	0
9038	2017	66 - 70	Male	Renal	7.13	Stable	1.8	IMPACT-468	PD-1/PD-L1	PD	No	No	Yes	3.81	Dead	13.77	IV	Subsequent-line	1
9039	2016	46 - 50	Male	Melanoma	2.28		1.8	IMPACT-468	PD-1/PD-L1	SD	No	No	Yes	5.42	Alive	30.95	IV	First-line	0
9040	2017	61 - 65	Female	Ovarian	2.44	Indeterminate	3.5	IMPACT-468	PD-1/PD-L1	SD	No	No	Yes	4.99	Dead	17.38	IV	Subsequent-line	0
9041	2016	61 - 65	Male	NSCLC	4.38	Stable	7	IMPACT-468	Combo	PD	No	No	Yes	1.15	Dead	10.09	IV	First-line	1
9042	2017	76 - 80	Female	Bladder	3.71	Stable	14	IMPACT-468	PD-1/PD-L1	CR	Yes	Yes	No	12.09	Alive	22.28	IV	First-line	3
9044	2018	61 - 65	Male	Bladder	5.18	Stable	7	IMPACT-468	PD-1/PD-L1	PD	No	No	Yes	1.28	Dead	3.81	IV	Subsequent-line	1
9045	2018	71 - 75	Female	Gastric	12.63	Stable	5.3	IMPACT-468	PD-1/PD-L1	PD	No	No	Yes	0.23	Dead	1.05	IV	Subsequent-line	1
9046	2017	81 - 85	Male	Esophageal	6		4.4	IMPACT-468	PD-1/PD-L1	PD	No	No	Yes	2.76	Dead	2.76	IV	Subsequent-line	2
9047	2017	61 - 65	Female	Melanoma	2.03		2.6	IMPACT-468	PD-1/PD-L1	PD	No	No	Yes	2.17	Dead	7.62	IV	First-line	1
9049	2017	61 - 65	Female	NSCLC	4.77		15.8	IMPACT-468	PD-1/PD-L1	PD	No	No	Yes	2.69	Dead	5.98	IV	Subsequent-line	0
9050	2016	56 - 60	Male	Bladder	2.22	Unstable	57.9	IMPACT-468	PD-1/PD-L1	PD	No	No	Yes	1.38	Dead	7.52	IV	Subsequent-line	1
9051	2016	61 - 65	Male	Melanoma	4.63	Stable	7.9	IMPACT-410	Combo	CR	Yes	Yes	No	33.28	Alive	33.28	IV	First-line	0
9052	2018	66 - 70	Female	Renal	4.5	Stable	3.5	IMPACT-468	PD-1/PD-L1	PR	Yes	Yes	No	19.29	Alive	19.42	IV	Subsequent-line	0
9053	2017	56 - 60	Female	NSCLC	10	Stable	0.9	IMPACT-468	PD-1/PD-L1	PD	No	No	Yes	1.35	Dead	3.91	IV	Subsequent-line	1
9055	2018	51 - 55	Female	Ovarian	6.11	Stable	2.6	IMPACT-468	PD-1/PD-L1	PD	No	No	Yes	1.22	Dead	5.52	IV	Subsequent-line	1
9056	2016	56 - 60	Male	Melanoma	7.64	Stable	11.8	IMPACT-410	PD-1/PD-L1	PD	No	No	Yes	0.39	Dead	8.34	IV	First-line	2
9057	2018	46 - 50	Female	Colorectal	2.92	Stable	8.8	IMPACT-468	PD-1/PD-L1	PR	Yes	Yes	Yes	2.56	Alive	14.95	IV	Subsequent-line	0
9058	2017	76 - 80	Male	NSCLC	5.36		6.1	IMPACT-468	PD-1/PD-L1	PD	No	No	Yes	1.74	Dead	3.98	IV	Subsequent-line	1
9060	2018	86 - 90	Male	NSCLC	4.46		12.3	IMPACT-468	PD-1/PD-L1	PR	Yes	Yes	No	10.58	Alive	11.96	IV	Subsequent-line	1
9061	2018	71 - 75	Male	NSCLC	9.5	Stable	8.8	IMPACT-468	PD-1/PD-L1	PD	No	No	Yes	2.6	Dead	17.45	III	Subsequent-line	0
9062	2017	26 - 30	Female	Sarcoma	6.14		1.8	IMPACT-468	PD-1/PD-L1	PD	No	No	Yes	2	Dead	4.01	IV	Subsequent-line	1
9064	2017	76 - 80	Male	Melanoma	4.07	Stable	32.5	IMPACT-468	PD-1/PD-L1	PD	No	No	Yes	0.66	Alive	29.86	III	First-line	0
9065	2017	56 - 60	Female	Renal	2.07		2.6	IMPACT-468	PD-1/PD-L1	SD	No	No	Yes	3.61	Alive	17.91	IV	Subsequent-line	0
9066	2017	71 - 75	Female	Melanoma	4.23		0.9	IMPACT-468	Combo	PR	Yes	Yes	Yes	10.87	Alive	28.25	IV	First-line	2
9067	2017	66 - 70	Male	NSCLC	8	Indeterminate	24.6	IMPACT-468	PD-1/PD-L1	PR	Yes	Yes	Yes	6.21	Dead	21.36	IV	Subsequent-line
9068	2017	56 - 60	Male	NSCLC	4.02		5.3	IMPACT-468	PD-1/PD-L1	PR	Yes	Yes	No	27.14	Alive	27.14	IV	First-line	1
9069	2016	61 - 65	Male	NSCLC	10.33		10.5	IMPACT-468	PD-1/PD-L1	PD	No	No	Yes	0.46	Dead	17.18	IV	Subsequent-line	1
9070	2018	66 - 70	Male	Melanoma	3	Stable	41.3	IMPACT-468	PD-1/PD-L1	CR	Yes	Yes	No	9.76	Alive	10.68	III	Subsequent-line	0
9072	2017	46 - 50	Male	Head & Neck	13.75	Stable	7	IMPACT-468	PD-1/PD-L1	PD	No	No	Yes	1.22	Dead	1.51	IV	Subsequent-line	2
9073	2017	36 - 40	Male	Head & Neck	30.5		6.1	IMPACT-468	PD-1/PD-L1	PD	No	No	Yes	1.35	Dead	9.46	IV	Subsequent-line	2
9074	2016	61 - 65	Female	SCLC	2.2		11.4	IMPACT-468	PD-1/PD-L1	PD	No	No	Yes	0.99	Dead	5.85	IV	Subsequent-line	1
9075	2017	51 - 55	Female	Melanoma	2.19		0	IMPACT-468	PD-1/PD-L1	CR	Yes	Yes	No	20.24	Alive	20.27	III	First-line	0
9076	2017	56 - 60	Male	NSCLC	10.89		1.8	IMPACT-468	PD-1/PD-L1	PD	No	No	Yes	0.76	Dead	2.14	IV	Subsequent-line	0
9077	2016	81 - 85	Female	NSCLC	7.69		7.9	IMPACT-468	PD-1/PD-L1	PD	No	No	Yes	1.97	Dead	1.97	IV	Subsequent-line	1
9078	2018	31 - 35	Male	Colorectal	4	Stable	7	IMPACT-468	PD-1/PD-L1	SD	No	No	Yes	3.02	Dead	6.6	IV	Subsequent-line	1
9079	2017	61 - 65	Female	NSCLC	2.36	Stable	14	IMPACT-468	PD-1/PD-L1	PR	Yes	Yes	Yes	9.56	Alive	23.95	IV	Subsequent-line	0
9081	2017	56 - 60	Female	Colorectal	6.14	Unstable	91.3	IMPACT-468	PD-1/PD-L1	SD	No	No	Yes	7.75	Dead	7.75	IV	Subsequent-line	1
9084	2017	56 - 60	Male	Bladder	4.23	Stable	6.1	IMPACT-468	PD-1/PD-L1	PD	No	No	Yes	1.15	Dead	14.26	IV	Subsequent-line	0
9085	2018	51 - 55	Male	Esophageal	1.89	Stable	2.6	IMPACT-468	PD-1/PD-L1	PR	Yes	Yes	No	9.69	Alive	10.09	III	First-line	0
9086	2017	36 - 40	Male	Renal	3.18		1.8	IMPACT-468	PD-1/PD-L1	CR	Yes	Yes	No	29.44	Alive	29.44	IV	Subsequent-line	0
9087	2018	76 - 80	Female	Endometrial	10.75	Stable	7	IMPACT-468	PD-1/PD-L1	PR	Yes	Yes	Yes	5.29	Alive	12.42	IV	First-line	0
9088	2018	66 - 70	Female	Ovarian	7.75	Stable	5.3	IMPACT-468	PD-1/PD-L1	SD	No	No	Yes	4.34	Dead	7.72	IV	Subsequent-line	0
9090	2016	51 - 55	Male	Melanoma	4.73		11.4	IMPACT-468	PD-1/PD-L1	SD	No	No	Yes	0.79	Alive	34.73	III	First-line	1
9091	2017	71 - 75	Male	Sarcoma	4.18		11.4	IMPACT-468	Combo	PR	Yes	Yes	Yes	4.11	Alive	7.29		Subsequent-line	1
9092	2016	76 - 80	Female	NSCLC	2.75	Stable	11.4	IMPACT-468	Combo	PR	Yes	Yes	Yes	16.76	Dead	26.32	IV	First-line	1
9093	2017	41 - 45	Female	Colorectal	5.58	Unstable	14	IMPACT-468	PD-1/PD-L1	PR	Yes	Yes	Yes	4.11	Dead	7.79	IV	Subsequent-line	1
9094	2018	26 - 30	Male	Sarcoma	7.14		3.5	IMPACT-468	PD-1/PD-L1	PD	No	No	Yes	1.58	Alive	2.76	IV	Subsequent-line	0
9095	2017	56 - 60	Male	Bladder	4.78	Stable	0.9	IMPACT-468	PD-1/PD-L1	SD	No	No	Yes	2.53	Dead	6.9	IV	Subsequent-line	1
9097	2016	66 - 70	Male	Melanoma	3.93		1.8	IMPACT-468	Combo	PD	No	No	Yes	1.28	Dead	10.97	IV	First-line	0
9098	2017	66 - 70	Female	NSCLC	52.5		4.4	IMPACT-468	PD-1/PD-L1	PD	No	No	Yes	1.48	Dead	1.48	IV	Subsequent-line	0
9099	2016	41 - 45	Female	NSCLC	3.08		6.1	IMPACT-468	Combo	PR	Yes	Yes	Yes	2.53	Dead	31.74	IV	First-line	0
9100	2017	51 - 55	Female	NSCLC	2.69		6.1	IMPACT-468	PD-1/PD-L1	PD	No	No	Yes	2.33	Dead	12.35	IV	Subsequent-line	1
9101	2016	66 - 70	Female	NSCLC	11.89		15.8	IMPACT-468	PD-1/PD-L1	PD	No	No	Yes	1.77	Dead	14.13	IV	Subsequent-line	1
9102	2016	71 - 75	Male	Renal	4.23	Stable	4.4	IMPACT-468	PD-1/PD-L1	SD	No	Yes	Yes	8.34	Dead	32.92	IV	First-line	0
9103	2016	71 - 75	Male	NSCLC	4.25		6.1	IMPACT-468	PD-1/PD-L1	PD	No	No	Yes	0.92	Dead	9.1	IV	Subsequent-line	2
9106	2017	56 - 60	Female	Bladder	1.28		7.9	IMPACT-468	Combo	PR	Yes	Yes	No	20.6	Alive	20.73	IV	Subsequent-line	0
9107	2016	76 - 80	Male	NSCLC	2.05		7	IMPACT-468	Combo	PR	Yes	Yes	Yes	12.71	Alive	33.81	IV	First-line	1
9108	2017	31 - 35	Female	Breast	6.88		1.8	IMPACT-468	Combo	PD	No	No	Yes	0.56	Dead	0.82	IV	Subsequent-line	4
9109	2016	56 - 60	Male	Melanoma	3.36		19.7	IMPACT-410	PD-1/PD-L1	PD	No	No	Yes	0.69	Dead	1.58	IV	Subsequent-line	1
9110	2017	56 - 60	Male	Colorectal	2.91	Unstable	30.7	IMPACT-468	PD-1/PD-L1	CR	Yes	Yes	No	24.54	Alive	24.57	III	First-line	0
9111	2017	81 - 85	Male	SCLC	15		5.9	IMPACT-410	PD-1/PD-L1	PD	No	No	Yes	0.49	Dead	1.28	IV	Subsequent-line	1
9112	2017	71 - 75	Female	NSCLC	12.67		2.6	IMPACT-468	PD-1/PD-L1	PD	No	No	Yes	0.72	Dead	4.34	IV	Subsequent-line	1
9113	2018	61 - 65	Male	Gastric	3.27	Stable	4.4	IMPACT-468	PD-1/PD-L1	PD	No	No	Yes	1.61	Dead	11.79	IV	Subsequent-line	1
9114	2017	31 - 35	Male	Melanoma	1.9		3.5	IMPACT-468	PD-1/PD-L1	PD	No	No	Yes	1.84	Dead	18.69		First-line	0
9115	2017	31 - 35	Female	Breast	0.3	Stable	1.8	IMPACT-468	PD-1/PD-L1	PD	No	No	Yes	1.97	Dead	3.35	IV	Subsequent-line	0
9116	2017	71 - 75	Male	NSCLC	2.38		7.9	IMPACT-468	PD-1/PD-L1	PR	Yes	Yes	Yes	5.65	Alive	20.7	IV	Subsequent-line	1
9117	2017	61 - 65	Male	Hepatobiliary	5.67		1.8	IMPACT-468	PD-1/PD-L1	PD	No	No	Yes	1.84	Dead	1.84	IV	Subsequent-line	2
9118	2017	61 - 65	Female	Renal	2.95		0.9	IMPACT-468	PD-1/PD-L1	CR	Yes	Yes	No	22.57	Alive	23.03	IV	Subsequent-line
9119	2018	56 - 60	Female	Endometrial	3.55	Stable	6.1	IMPACT-468	PD-1/PD-L1	SD	No	No	Yes	3.84	Dead	7.49	IV	Subsequent-line	0
9120	2016	61 - 65	Female	NSCLC	3.22		5.3	IMPACT-468	Combo	PD	No	No	Yes	0.49	Dead	0.79	IV	Subsequent-line	1
9122	2018	46 - 50	Male	Head & Neck	2.67	Stable	6.1	IMPACT-468	PD-1/PD-L1	CR	Yes	Yes	No	19.32	Alive	19.71	IV	Subsequent-line	0
9123	2017	26 - 30	Male	Melanoma	7.2		16.7	IMPACT-468	Combo	SD	No	No	Yes	2.04	Alive	30.65	IV	First-line	1
9124	2017	46 - 50	Male	Gastric	14.67	Stable	8.8	IMPACT-468	Combo	PR	Yes	Yes	Yes	9.1	Dead	14.52	IV	Subsequent-line	1
9125	2017	66 - 70	Female	Hepatobiliary	1.52	Unstable	50.9	IMPACT-468	PD-1/PD-L1	PR	Yes	Yes	No	20.63	Alive	21.88	IV	Subsequent-line	0
9126	2017	66 - 70	Female	Esophageal	2.71		5.3	IMPACT-468	PD-1/PD-L1	PD	No	No	Yes	0.33	Dead	0.33	IV	Subsequent-line	2
9127	2017	56 - 60	Male	Colorectal	7.38	Stable	7	IMPACT-468	PD-1/PD-L1	PD	No	No	Yes	1.64	Dead	6.67	IV	Subsequent-line	0
9128	2017	56 - 60	Male	Renal	3.9	Stable	6.1	IMPACT-468	PD-1/PD-L1	SD	No	No	Yes	1.35	Dead	1.35	IV	Subsequent-line	1
9129	2017	76 - 80	Female	Endometrial	6	Stable	9.7	IMPACT-468	PD-1/PD-L1	PD	No	No	Yes	2.46	Dead	18.07	IV	Subsequent-line	1
9130	2016	66 - 70	Male	NSCLC	2.67		20.2	IMPACT-468	PD-1/PD-L1	PR	Yes	Yes	No	32.13	Alive	32.13	IV	First-line	1
9131	2018	71 - 75	Male	Esophageal	1.67	Stable	5.3	IMPACT-468	PD-1/PD-L1	PD	No	No	Yes	0.89	Dead	2.86	IV	Subsequent-line	1
9132	2017	51 - 55	Male	Head & Neck	5.86		1.8	IMPACT-468	PD-1/PD-L1	SD	No	No	Yes	5.55	Dead	9.89	IV	Subsequent-line	0
9133	2018	26 - 30	Female	Sarcoma	1.1	Stable	0	IMPACT-468	PD-1/PD-L1	SD	No	Yes	Yes	12.62	Alive	14.26	IV	Subsequent-line	0
9134	2017	61 - 65	Female	NSCLC	6.41	Stable	6.1	IMPACT-468	PD-1/PD-L1	PD	No	No	Yes	1.35	Dead	18.46	IV	Subsequent-line	1
9135	2017	51 - 55	Female	NSCLC	3.4		1.8	IMPACT-468	PD-1/PD-L1	PD	No	No	Yes	2.6	Alive	21.72	IV	Subsequent-line	1
9136	2017	16 - 20	Male	Melanoma	9	Stable	1.8	IMPACT-468	PD-1/PD-L1	PD	No	No	Yes	2.76	Alive	30.59	IV	First-line	0
9137	2017	66 - 70	Female	NSCLC	9.2	Stable	16.7	IMPACT-468	PD-1/PD-L1	PD	No	No	Yes	2.17	Dead	12.62	IV	Subsequent-line	1
9138	2018	46 - 50	Male	Colorectal	2.86	Stable	7.9	IMPACT-468	Combo	PD	No	No	Yes	4.8	Alive	9.59	IV	Subsequent-line	0
9139	2017	66 - 70	Male	Hepatobiliary	5.34	Stable	7.9	IMPACT-468	PD-1/PD-L1	SD	No	No	Yes	4.17	Dead	5.29	IV	Subsequent-line	2
9141	2016	66 - 70	Female	NSCLC	3.31		4.4	IMPACT-468	PD-1/PD-L1	SD	No	No	Yes	2.56	Dead	26.05	IV	First-line	0
9142	2016	81 - 85	Male	Melanoma	5.2		100.1	IMPACT-468	PD-1/PD-L1	CR	Yes	Yes	No	31.05	Alive	31.8	IV	First-line	1
9143	2016	61 - 65	Male	NSCLC	3.79		7.9	IMPACT-468	PD-1/PD-L1	PD	No	No	Yes	0.33	Dead	0.33	IV	Subsequent-line	1
9144	2017	51 - 55	Female	NSCLC	3.41	Stable	3.5	IMPACT-468	PD-1/PD-L1	PD	No	No	Yes	1.48	Dead	3.94	IV	Subsequent-line	1
9145	2017	66 - 70	Female	Bladder	3.8	Stable	6.1	IMPACT-468	PD-1/PD-L1	PD	No	No	Yes	2.53	Dead	18.27	IV	Subsequent-line	0
9147	2018	66 - 70	Male	Melanoma	2.73	Stable	51.8	IMPACT-468	PD-1/PD-L1	CR	Yes	Yes	No	11.33	Alive	13.4	IV	First-line	0
9149	2018	21 - 25	Female	Esophageal	1.64	Stable	10.5	IMPACT-468	PD-1/PD-L1	PD	No	No	Yes	2	Alive	7.16	IV	Subsequent-line	1
9151	2018	76 - 80	Female	Endometrial	4.5	Stable	5.3	IMPACT-468	Combo	SD	No	No	Yes	3.71	Alive	13.37	IV	Subsequent-line	0
9152	2016	31 - 35	Female	Breast	2.29		0.9	IMPACT-468	PD-1/PD-L1	PD	No	No	Yes	2.04	Dead	9.95	IV	Subsequent-line	0
9153	2017	71 - 75	Male	NSCLC	4.75		13.2	IMPACT-468	PD-1/PD-L1	PD	No	No	Yes	0.89	Dead	2.63	IV	Subsequent-line	1
9154	2018	61 - 65	Male	Hepatobiliary	3.38	Stable	3.5	IMPACT-468	PD-1/PD-L1	PD	No	No	Yes	2.17	Alive	14.32	IV	Subsequent-line	1
9155	2017	46 - 50	Female	NSCLC	13.43		19.3	IMPACT-468	Combo	PD	No	No	Yes	0.95	Dead	5.88	IV	Subsequent-line	1
9157	2016	71 - 75	Male	Melanoma	10.6		69.3	IMPACT-468	Combo	CR	Yes	Yes	No	34.6	Alive	34.73	IV	First-line	1
9158	2018	31 - 35	Female	Breast	2.67	Stable	5.3	IMPACT-468	PD-1/PD-L1	PD	No	No	Yes	0.69	Alive	3.35	IV	Subsequent-line	0
9159	2017	71 - 75	Male	NSCLC	4		19.3	IMPACT-468	Combo	SD	No	Yes	Yes	9.89	Alive	21.62	IV	Subsequent-line	1
9161	2017	36 - 40	Female	Ovarian	1.86		1.8	IMPACT-468	PD-1/PD-L1	SD	No	No	No	4.4	Alive	15.05	IV	Subsequent-line	1
9162	2016	56 - 60	Male	NSCLC	1.69		29.8	IMPACT-468	Combo	PR	Yes	Yes	No	34.04	Alive	34.04	IV	First-line	0
9163	2018	71 - 75	Female	NSCLC	2.29		10.5	IMPACT-468	PD-1/PD-L1	SD	No	Yes	Yes	14.92	Alive	19.65	IV	Subsequent-line	1
9166	2017	61 - 65	Male	NSCLC	3.22	Stable	8.8	IMPACT-468	PD-1/PD-L1	PD	No	No	Yes	1.51	Dead	8.54	IV	Subsequent-line	1
9167	2018	76 - 80	Male	Melanoma	18.33	Stable	2.6	IMPACT-468	PD-1/PD-L1	PD	No	No	Yes	0.49	Dead	0.49	IV	First-line	2
9168	2017	41 - 45	Female	Hepatobiliary	5.17	Stable	2.6	IMPACT-468	CTLA-4	SD	No	Yes	Yes	21.85	Alive	27.14	IV	First-line	0
9169	2017	76 - 80	Male	NSCLC	3.31	Stable	11.4	IMPACT-468	PD-1/PD-L1	SD	No	No	Yes	3.22	Dead	4.5	IV	Subsequent-line
9171	2017	46 - 50	Male	NSCLC	7.67		14.9	IMPACT-468	PD-1/PD-L1	SD	No	No	Yes	6.14	Dead	21.03	IV	Subsequent-line	0
9173	2018	51 - 55	Male	Colorectal	1.9	Stable	4.4	IMPACT-468	PD-1/PD-L1	SD	No	No	Yes	1.18	Dead	10.05	IV	First-line	0
9174	2016	71 - 75	Female	Melanoma	2.29		10.5	IMPACT-468	PD-1/PD-L1	PR	Yes	Yes	No	2.07	Alive	17.74	IV	First-line	2
9175	2017	61 - 65	Male	Bladder	3.92		16.7	IMPACT-468	Combo	PR	Yes	Yes	No	23	Alive	23.23	IV	Subsequent-line	0
9176	2018	41 - 45	Male	Gastric	10.75	Stable	2.6	IMPACT-468	PD-1/PD-L1	PD	No	No	Yes	0.99	Dead	2.2	IV	Subsequent-line	2
9177	2016	51 - 55	Female	NSCLC	3	Stable	0.9	IMPACT-468	Combo	SD	No	No	Yes	5.03	Alive	34.53	IV	First-line	0
9178	2016	71 - 75	Female	NSCLC	3.94		24.6	IMPACT-468	PD-1/PD-L1	PR	Yes	Yes	Yes	9.69	Dead	13.04	IV	Subsequent-line
9179	2016	61 - 65	Male	NSCLC	10.07		10.5	IMPACT-468	PD-1/PD-L1	PR	Yes	Yes	No	31.9	Alive	33.38	IV	First-line	0
9180	2016	61 - 65	Male	Melanoma	9.25		79.9	IMPACT-468	Combo	SD	No	No	Yes	1.51	Dead	4.96	IV	First-line	3
9181	2017	36 - 40	Female	Ovarian	1.33	Unstable	33.4	IMPACT-468	PD-1/PD-L1	CR	Yes	Yes	No	21.91	Alive	21.91	IV	First-line	0
9182	2018	31 - 35	Female	Breast	1.6	Stable	3.5	IMPACT-468	PD-1/PD-L1	PD	No	No	Yes	1.25	Alive	9.86	IV	Subsequent-line	0
9183	2018	56 - 60	Female	NSCLC	1.1	Stable	10.5	IMPACT-468	PD-1/PD-L1	PR	Yes	Yes	Yes	15.21	Alive	15.24	III	Subsequent-line	1
9184	2017	66 - 70	Male	NSCLC	6.83		7	IMPACT-468	PD-1/PD-L1	PD	No	No	Yes	2.3	Dead	2.3	IV	Subsequent-line	1
9185	2016	71 - 75	Female	NSCLC	4.07		7	IMPACT-468	PD-1/PD-L1	PR	Yes	Yes	Yes	7.33	Dead	13.77	IV	First-line	2
9186	2016	71 - 75	Male	NSCLC	3.48		29.8	IMPACT-468	PD-1/PD-L1	PR	Yes	Yes	No	32.36	Alive	33.81	IV	First-line	1
9187	2016	56 - 60	Female	NSCLC	6.91		7.9	IMPACT-468	PD-1/PD-L1	PD	No	No	Yes	1.68	Dead	4.17	IV	Subsequent-line	1
9188	2017	36 - 40	Male	Renal	2.91	Stable	1.8	IMPACT-468	PD-1/PD-L1	PD	No	No	Yes	1.77	Dead	24.61	IV	Subsequent-line	0
9189	2016	86 - 90	Female	NSCLC	7.17		5.3	IMPACT-468	PD-1/PD-L1	PR	Yes	Yes	No	12.78	Alive	16.3	IV	First-line	1
9190	2017	66 - 70	Female	Bladder	6.67	Stable	7.9	IMPACT-468	PD-1/PD-L1	PD	No	No	Yes	2.23	Dead	3.71	IV	Subsequent-line	0
9191	2017	61 - 65	Female	Melanoma	23.75		15.8	IMPACT-468	PD-1/PD-L1	PD	No	No	Yes	0.69	Dead	7.43	III	First-line	1
9194	2016	81 - 85	Male	Melanoma	5.67		51.8	IMPACT-468	PD-1/PD-L1	CR	Yes	Yes	No	33.31	Alive	33.31	III	First-line	1
9195	2017	76 - 80	Male	Melanoma	7.13	Stable	131.7	IMPACT-468	Combo	PR	Yes	Yes	Yes	5.55	Alive	23.23	IV	First-line	1
9196	2017	66 - 70	Male	Melanoma	5.05	Stable	36.9	IMPACT-468	PD-1/PD-L1	PR	Yes	Yes	No	27.89	Alive	27.89	IV	First-line	0
9197	2018	66 - 70	Male	Hepatobiliary	2.8		4.4	IMPACT-468	PD-1/PD-L1	SD	No	Yes	Yes	10.25	Alive	18.43	IV	Subsequent-line	0
9198	2017	56 - 60	Female	Head & Neck	28		16.7	IMPACT-468	PD-1/PD-L1	PD	No	No	Yes	0.16	Dead	0.16	IV	Subsequent-line	3
9199	2017	71 - 75	Female	NSCLC	3.07		9.7	IMPACT-468	PD-1/PD-L1	PR	Yes	Yes	No	19.32	Alive	21.26	IV	Subsequent-line
9200	2017	71 - 75	Female	Melanoma	1.3		2.6	IMPACT-468	PD-1/PD-L1	PD	No	No	Yes	0.82	Dead	4.86	IV	First-line	0
9201	2016	31 - 35	Male	Melanoma	4.6		13.2	IMPACT-468	Combo	PD	No	No	Yes	1.12	Alive	33.45	IV	First-line	1
9202	2017	41 - 45	Female	Pancreatic	63		1.8	IMPACT-468	PD-1/PD-L1	PD	No	No	Yes	0.62	Dead	3.38	IV	Subsequent-line	1
9203	2017	61 - 65	Male	Renal	13	Stable	7	IMPACT-468	PD-1/PD-L1	SD	No	No	Yes	2.2	Dead	4.53	IV	Subsequent-line	2
9205	2017	61 - 65	Female	Ovarian	14	Stable	2.6	IMPACT-468	PD-1/PD-L1	PD	No	No	Yes	0.72	Dead	0.72	IV	Subsequent-line	2
9206	2017	16 - 20	Female	Head & Neck	17.33		0.9	IMPACT-468	PD-1/PD-L1	PD	No	No	Yes	0.79	Dead	8.97	IV	Subsequent-line	1
9207	2016	56 - 60	Male	NSCLC	2.58		4.4	IMPACT-468	Combo	PD	No	No	Yes	1.18	Alive	34.14	IV	First-line	1
9208	2017	61 - 65	Female	Melanoma	4.32	Stable	12.3	IMPACT-468	Combo	PR	Yes	Yes	No	20.93	Alive	26.91	IV	First-line	1
9209	2018	41 - 45	Male	Renal	3.56	Stable	0.9	IMPACT-468	PD-1/PD-L1	PD	No	No	Yes	3.55	Alive	18.3	IV	Subsequent-line	0
9210	2017	51 - 55	Male	NSCLC	2.55		4.4	IMPACT-468	PD-1/PD-L1	PD	No	No	Yes	1.84	Alive	29.9	III	Subsequent-line	0
9211	2017	56 - 60	Female	Hepatobiliary	3		4.4	IMPACT-468	Combo	PD	No	No	Yes	1.77	Alive	26.61	IV	Subsequent-line	1
9212	2018	36 - 40	Male	Gastric	3.09	Stable	2.6	IMPACT-468	PD-1/PD-L1	SD	No	Yes	Yes	8.61	Alive	14.95	IV	Subsequent-line	0
9213	2016	61 - 65	Female	Renal	2.56	Stable	3.5	IMPACT-468	PD-1/PD-L1	SD	No	No	Yes	4.11	Alive	27.89	IV	First-line	0
9214	2017	61 - 65	Female	Hepatobiliary	3	Stable	1.8	IMPACT-468	PD-1/PD-L1	PD	No	No	Yes	2.4	Alive	5.09	III	Subsequent-line	1
9215	2016	71 - 75	Male	Melanoma	13.55		36.9	IMPACT-468	Combo	PD	No	No	Yes	1.05	Dead	1.84	IV	First-line	1
9216	2017	66 - 70	Female	Melanoma	7.17		26.3	IMPACT-468	PD-1/PD-L1	PD	No	No	Yes	2.4	Dead	7.43	IV	First-line	0
9217	2017	66 - 70	Male	NSCLC	4.77		18.4	IMPACT-468	PD-1/PD-L1	PR	Yes	Yes	Yes	5.98	Alive	29.01	IV	Subsequent-line	1
9219	2016	76 - 80	Male	NSCLC	2.71		2.6	IMPACT-468	Combo	PD	No	No	Yes	1.08	Alive	1.54	IV	First-line	1
9220	2018	76 - 80	Male	NSCLC	5.75	Stable	3.5	IMPACT-468	PD-1/PD-L1	SD	No	No	Yes	3.78	Alive	15.28	IV	Subsequent-line	0
9221	2016	66 - 70	Male	NSCLC	5.21		8.9	IMPACT-410	Combo	PR	Yes	Yes	Yes	3.58	Dead	3.58	IV	First-line	0
9222	2017	91 - 95	Female	Melanoma	0.58		36.9	IMPACT-468	PD-1/PD-L1	SD	No	Yes	Yes	26.81	Alive	30.13	III	First-line	0
9223	2017	61 - 65	Male	Melanoma	26.47		14.9	IMPACT-468	Combo	PD	No	No	Yes	0.36	Dead	0.36	IV	Subsequent-line	3
9224	2017	66 - 70	Male	Bladder	8.14	Stable	4.4	IMPACT-468	PD-1/PD-L1	PD	No	No	Yes	1.15	Dead	2.07	IV	Subsequent-line	1
9226	2017	81 - 85	Female	NSCLC	5.11		11.4	IMPACT-468	PD-1/PD-L1	PD	No	No	Yes	2.1	Dead	6.18	IV	Subsequent-line	1
9227	2016	56 - 60	Male	NSCLC	5.94		3.5	IMPACT-468	PD-1/PD-L1	PD	No	No	Yes	2.04	Dead	4.37	IV	First-line	1
9229	2017	51 - 55	Female	Endometrial	7.2	Stable	32.5	IMPACT-468	PD-1/PD-L1	CR	Yes	Yes	No	23.79	Alive	23.79	IV	Subsequent-line	0
9230	2017	61 - 65	Male	Head & Neck	5.33	Stable	12.3	IMPACT-468	PD-1/PD-L1	PD	No	No	Yes	1.84	Dead	11.3	IV	Subsequent-line	1
9231	2017	41 - 45	Female	Melanoma	3.94	Stable	73.7	IMPACT-468	Combo	PR	Yes	Yes	No	20.3	Alive	20.3	IV	First-line	0
9233	2017	66 - 70	Male	Bladder	3.64		7.9	IMPACT-468	PD-1/PD-L1	PR	Yes	Yes	No	25.95	Alive	27.4	IV	Subsequent-line	1
9234	2017	76 - 80	Male	Bladder	2.06		8.8	IMPACT-468	PD-1/PD-L1	SD	No	Yes	No	22.11	Alive	22.11	IV	Subsequent-line	0
9235	2017	66 - 70	Male	NSCLC	7.33		14	IMPACT-468	PD-1/PD-L1	PD	No	No	Yes	2.14	Alive	3.12	IV	Subsequent-line	1
9236	2017	66 - 70	Female	Sarcoma	2.56	Stable	1.8	IMPACT-468	PD-1/PD-L1	PD	No	No	Yes	1.61	Dead	12.45	IV	Subsequent-line	0
9237	2017	51 - 55	Male	Renal	2	Stable	5.3	IMPACT-468	PD-1/PD-L1	PR	Yes	Yes	Yes	10.97	Alive	25.79	IV	First-line	0
9238	2018	86 - 90	Male	NSCLC	9.83		5.3	IMPACT-468	PD-1/PD-L1	PD	No	No	Yes	2.4	Dead	2.4	IV	Subsequent-line
9239	2017	66 - 70	Female	Endometrial	3.78	Stable	13.2	IMPACT-468	PD-1/PD-L1	PD	No	No	Yes	1.74	Dead	14.69	IV	Subsequent-line	0
9240	2018	56 - 60	Male	Hepatobiliary	1.38	Stable	2.6	IMPACT-468	PD-1/PD-L1	SD	No	No	Yes	2.5	Dead	2.5	IV	Subsequent-line	1
9241	2018	81 - 85	Male	Head & Neck	3.89	Stable	8.8	IMPACT-468	PD-1/PD-L1	PR	Yes	Yes	Yes	16.69	Alive	17.25	IV	Subsequent-line	0
9242	2017	71 - 75	Male	NSCLC	6.2		12.3	IMPACT-468	PD-1/PD-L1	SD	No	No	Yes	3.94	Dead	7.13	IV	Subsequent-line	1
9243	2018	56 - 60	Female	Esophageal	3.8	Stable	6.1	IMPACT-468	PD-1/PD-L1	PD	No	No	Yes	2.37	Dead	2.89	IV	Subsequent-line	1
9244	2017	51 - 55	Female	Bladder	2	Stable	7	IMPACT-468	PD-1/PD-L1	PD	No	No	Yes	0.95	Dead	7.59	IV	Subsequent-line	1
9245	2017	56 - 60	Female	Hepatobiliary	0.95	Stable	11.4	IMPACT-468	CTLA-4	PD	No	No	Yes	1.77	Dead	17.02	IV	First-line	0
9246	2016	61 - 65	Female	Renal	1.94	Stable	1.8	IMPACT-468	PD-1/PD-L1	SD	No	Yes	No	27.33	Alive	27.33	III	First-line	0
9247	2017	61 - 65	Male	Gastric	2.53	Stable	6.1	IMPACT-468	PD-1/PD-L1	PD	No	No	Yes	2.1	Dead	18.04	IV	Subsequent-line	0
9248	2016	41 - 45	Female	Melanoma	7		14	IMPACT-468	Combo	CR	Yes	Yes	No	23.03	Alive	25.79	III	First-line	0
9249	2017	61 - 65	Male	Melanoma	5.86	Stable	27.2	IMPACT-468	PD-1/PD-L1	CR	Yes	Yes	No	24.15	Alive	24.38	IV	First-line	0
9250	2018	61 - 65	Male	Renal	13.3	Stable	3.5	IMPACT-468	PD-1/PD-L1	PR	Yes	Yes	Yes	4.6	Dead	9.3	IV	Subsequent-line	1
9251	2017	71 - 75	Male	NSCLC	10		9.7	IMPACT-468	PD-1/PD-L1	PD	No	No	Yes	1.48	Dead	7.13	IV	Subsequent-line
9253	2017	56 - 60	Male	Colorectal	6		5.9	IMPACT-410	PD-1/PD-L1	PD	No	No	Yes	0.26	Dead	0.66	IV	Subsequent-line	2
9254	2017	51 - 55	Female	NSCLC	3.03		7	IMPACT-468	PD-1/PD-L1	PD	No	No	Yes	0.95	Dead	2.92	IV	Subsequent-line	1
9255	2018	61 - 65	Male	Head & Neck	6.44	Stable	3.5	IMPACT-468	PD-1/PD-L1	PR	Yes	Yes	Yes	6.9	Alive	15.18	IV	Subsequent-line	0
9256	2016	56 - 60	Female	NSCLC	3.47		21.9	IMPACT-468	PD-1/PD-L1	PD	No	No	Yes	1.84	Alive	3.71	IV	First-line	0
9257	2017	66 - 70	Female	NSCLC	4.38	Stable	5.3	IMPACT-468	PD-1/PD-L1	PR	Yes	Yes	Yes	8.38	Alive	23.72	IV	Subsequent-line	1
9259	2017	66 - 70	Female	NSCLC	3.5		2.6	IMPACT-468	PD-1/PD-L1	SD	No	Yes	Yes	13.34	Alive	15.38	IV	First-line	1
9260	2018	76 - 80	Male	Gastric	1.2	Stable	4.4	IMPACT-468	PD-1/PD-L1	PD	No	No	Yes	1.58	Dead	1.58	IV	Subsequent-line	2
9261	2016	61 - 65	Male	Bladder	4.67		11.4	IMPACT-468	PD-1/PD-L1	PR	Yes	Yes	No	28.75	Alive	28.91	IV	First-line	1
9262	2017	46 - 50	Male	Renal	9.67		4.4	IMPACT-468	PD-1/PD-L1	PD	No	No	Yes	0.72	Dead	7.1	IV	Subsequent-line	1
9263	2017	61 - 65	Female	NSCLC	71		8.8	IMPACT-468	PD-1/PD-L1	PD	No	No	Yes	0.89	Alive	0.95	IV	Subsequent-line	1
9264	2017	66 - 70	Female	NSCLC	3.58	Stable	20.2	IMPACT-468	PD-1/PD-L1	SD	No	Yes	Yes	11.24	Alive	16	IV	Subsequent-line	1
9265	2016	51 - 55	Male	NSCLC	14.86	Stable	21.6	IMPACT-410	PD-1/PD-L1	CR	Yes	Yes	No	29.24	Alive	29.24	III	Subsequent-line	2
9266	2016	56 - 60	Male	NSCLC	3.78	Stable	6.1	IMPACT-468	PD-1/PD-L1	PD	No	No	Yes	0.76	Dead	14.49	IV	First-line	1
9267	2017	46 - 50	Female	Renal	10.63		4.4	IMPACT-468	PD-1/PD-L1	PD	No	No	Yes	0.59	Alive	0.69	IV	Subsequent-line	0
9268	2017	61 - 65	Female	Endometrial	2.36	Unstable	24.6	IMPACT-468	PD-1/PD-L1	SD	No	No	Yes	3.45	Alive	27.6	IV	Subsequent-line	1
9269	2017	51 - 55	Male	Renal	16		2.6	IMPACT-468	PD-1/PD-L1	PD	No	No	Yes	0.69	Dead	1.38	IV	Subsequent-line	1
9270	2017	66 - 70	Female	NSCLC	6.4		8.8	IMPACT-468	PD-1/PD-L1	PD	No	No	Yes	1.41	Alive	2.3	IV	Subsequent-line	1
9271	2017	56 - 60	Male	NSCLC	4.27		1.8	IMPACT-468	PD-1/PD-L1	SD	No	No	Yes	3.75	Dead	8.08	IV	Subsequent-line
9272	2017	51 - 55	Male	NSCLC	6.79	Stable	6.1	IMPACT-468	Combo	PD	No	No	Yes	0.69	Dead	1.74	IV	Subsequent-line	1
9273	2018	61 - 65	Female	Gastric	1.53	Stable	2.6	IMPACT-468	PD-1/PD-L1	PR	Yes	Yes	Yes	8.71	Alive	11.01	IV	Subsequent-line	0
9274	2017	56 - 60	Male	Colorectal	2.63	Unstable	44.8	IMPACT-468	PD-1/PD-L1	CR	Yes	Yes	No	21.32	Alive	21.32	II	First-line	0
9276	2017	76 - 80	Female	Endometrial	5.14	Unstable	44.8	IMPACT-468	PD-1/PD-L1	SD	No	No	Yes	2.99	Dead	6.28	IV	Subsequent-line
9277	2017	76 - 80	Male	Bladder	1.69		21.9	IMPACT-468	PD-1/PD-L1	CR	Yes	Yes	No	21.62	Alive	21.65	IV	Subsequent-line	1
9278	2017	66 - 70	Male	Melanoma	3.1	Stable	7	IMPACT-468	PD-1/PD-L1	PD	No	No	Yes	2.83	Alive	21.22	IV	First-line	1
9280	2018	76 - 80	Male	Colorectal	3.64	Stable	12.3	IMPACT-468	PD-1/PD-L1	PR	Yes	Yes	Yes	5.26	Alive	16.59	IV	Subsequent-line	1
9281	2017	66 - 70	Female	NSCLC	1.82	Stable	5.3	IMPACT-468	PD-1/PD-L1	PD	No	No	Yes	2.56	Dead	4.04	IV	Subsequent-line	0
9282	2018	76 - 80	Female	Endometrial	5	Unstable	20.2	IMPACT-468	PD-1/PD-L1	SD	No	No	Yes	4.27	Dead	9.89	III	Subsequent-line	0
9283	2018	51 - 55	Male	Sarcoma	7	Stable	5.3	IMPACT-468	PD-1/PD-L1	SD	No	No	Yes	4.83	Dead	6.31		Subsequent-line	2
9284	2017	51 - 55	Female	NSCLC	11.8	Stable	4.4	IMPACT-468	PD-1/PD-L1	SD	No	No	Yes	1.94	Dead	2.69	IV	Subsequent-line	1
9285	2017	66 - 70	Male	NSCLC	8.5		10.5	IMPACT-468	PD-1/PD-L1	PD	No	No	Yes	3.88	Dead	23.59	IV	Subsequent-line	1
9286	2018	66 - 70	Female	Endometrial	4.78	Stable	1.8	IMPACT-468	PD-1/PD-L1	PD	No	No	Yes	1.18	Alive	16.56	IV	Subsequent-line	0
9287	2017	26 - 30	Male	SCLC	24.8		5.3	IMPACT-468	Combo	PD	No	No	Yes	0.82	Dead	0.82	IV	Subsequent-line	1
9288	2016	61 - 65	Female	NSCLC	4.93		4.4	IMPACT-468	Combo	SD	No	No	Yes	2.66	Dead	7.85	IV	First-line	0
9290	2017	71 - 75	Male	NSCLC	9.4	Stable	6.1	IMPACT-468	PD-1/PD-L1	PD	No	No	Yes	0.56	Dead	3.94	IV	Subsequent-line	1
9291	2018	71 - 75	Female	NSCLC	3		5.3	IMPACT-468	PD-1/PD-L1	PD	No	No	Yes	5.22	Alive	17.12	IV	Subsequent-line	1
9292	2017	61 - 65	Male	Bladder	4		8.8	IMPACT-468	PD-1/PD-L1	PD	No	No	Yes	0.92	Dead	9.76	IV	Subsequent-line	1
9293	2018	71 - 75	Female	Endometrial	4.5	Stable	4.4	IMPACT-468	Combo	SD	No	No	Yes	4.83	Dead	11.76	IV	Subsequent-line	1
9294	2018	71 - 75	Male	NSCLC	2.88		14.9	IMPACT-468	Combo	PD	No	No	Yes	1.18	Dead	1.18	IV	Subsequent-line	2
9295	2017	61 - 65	Female	NSCLC	9.75		6.1	IMPACT-468	PD-1/PD-L1	PD	No	No	Yes	0.39	Dead	0.39	IV	Subsequent-line	0
9296	2017	71 - 75	Male	NSCLC	0.42		1.8	IMPACT-468	PD-1/PD-L1	PD	No	No	Yes	1.64	Dead	6.37	IV	Subsequent-line	1
9297	2017	76 - 80	Male	NSCLC	1.5		4.4	IMPACT-468	PD-1/PD-L1	PD	No	No	Yes	1.02	Dead	1.51	IV	Subsequent-line	1
9298	2018	56 - 60	Male	Melanoma	4.4	Stable	21.9	IMPACT-468	PD-1/PD-L1	PD	No	No	Yes	1.84	Alive	16.1		First-line	0
9299	2017	51 - 55	Male	NSCLC	3.43	Stable	14	IMPACT-468	PD-1/PD-L1	PD	No	No	Yes	1.77	Dead	16.89	III	Subsequent-line	0
9300	2018	66 - 70	Male	Hepatobiliary	4.9	Stable	2.6	IMPACT-468	PD-1/PD-L1	PD	No	No	Yes	2.4	Alive	9.36	IV	Subsequent-line	1
9301	2017	41 - 45	Male	Head & Neck	4.2	Stable	1.8	IMPACT-468	Combo	PD	No	No	Yes	2.3	Alive	21.78	IV	First-line	0
9302	2017	26 - 30	Male	Colorectal	3.94	Unstable	37.7	IMPACT-468	PD-1/PD-L1	PR	Yes	Yes	No	24.11	Alive	24.61	IV	Subsequent-line	1
9303	2017	46 - 50	Male	Gastric	4.08	Stable	4.4	IMPACT-468	Combo	PR	Yes	Yes	Yes	5.49	Alive	19.25	IV	Subsequent-line	0
9306	2017	76 - 80	Female	NSCLC	8.12		7	IMPACT-468	PD-1/PD-L1	PD	No	No	Yes	0.95	Dead	0.95	IV	Subsequent-line	1
9307	2017	66 - 70	Female	Head & Neck	19.8		5.3	IMPACT-468	PD-1/PD-L1	PD	No	No	Yes	1.51	Dead	1.51	IV	Subsequent-line	2
9308	2018	41 - 45	Female	Colorectal	27.5	Stable	3.5	IMPACT-468	PD-1/PD-L1	PD	No	No	Yes	0.59	Dead	0.59	IV	Subsequent-line	1
9309	2017	46 - 50	Female	Gastric	8.29	Stable	7.9	IMPACT-468	PD-1/PD-L1	PR	Yes	Yes	Yes	3.32	Dead	24.25	IV	First-line	1
9310	2017	76 - 80	Female	NSCLC	6.23	Stable	9.7	IMPACT-468	PD-1/PD-L1	SD	No	No	Yes	8.44	Dead	8.44	IV	Subsequent-line	2
9311	2017	66 - 70	Female	Gastric	1.73	Stable	7	IMPACT-468	Combo	PR	Yes	Yes	Yes	17.28	Dead	24.54	IV	First-line	0
9312	2017	41 - 45	Female	Melanoma	7.25		4.4	IMPACT-468	Combo	PD	No	No	Yes	1.15	Dead	1.15	IV	First-line	1
9313	2017	56 - 60	Female	Bladder	2.29	Stable	4.4	IMPACT-468	PD-1/PD-L1	PD	No	No	Yes	2.53	Dead	9.89	IV	Subsequent-line	0
9315	2018	71 - 75	Female	Sarcoma	8.75	Stable	0.9	IMPACT-468	Combo	PD	No	No	Yes	0.46	Dead	4.5		Subsequent-line	1
9316	2017	66 - 70	Male	Esophageal	5		4.4	IMPACT-468	PD-1/PD-L1	SD	No	Yes	No	23.46	Alive	23.46	III	First-line	0
9317	2018	31 - 35	Female	NSCLC	2.3		3.5	IMPACT-468	Combo	SD	No	No	Yes	7.16	Alive	9.76	IV	Subsequent-line
9318	2017	41 - 45	Male	Colorectal	8.18	Stable	7.9	IMPACT-468	Combo	PD	No	No	Yes	1.35	Dead	1.35	IV	Subsequent-line	1
9320	2017	76 - 80	Male	NSCLC	5.43	Stable	12.3	IMPACT-468	PD-1/PD-L1	SD	No	No	Yes	4.9	Dead	13.86	IV	Subsequent-line	1
9321	2018	61 - 65	Female	NSCLC	2.58		1	IMPACT-410	PD-1/PD-L1	PD	No	No	Yes	0.89	Dead	2.66	IV	Subsequent-line	1
9322	2017	71 - 75	Male	Bladder	1.71	Stable	7.9	IMPACT-468	PD-1/PD-L1	PD	No	No	Yes	3.42	Alive	17.18	I	First-line	0
9324	2017	56 - 60	Male	Hepatobiliary	9.64		2.6	IMPACT-468	PD-1/PD-L1	SD	No	No	Yes	3.55	Dead	5.45	IV	Subsequent-line	1
9326	2017	66 - 70	Female	Endometrial	4.2	Unstable	29.8	IMPACT-468	PD-1/PD-L1	PR	Yes	Yes	No	23.46	Alive	24.84	IV	Subsequent-line	0
9327	2017	51 - 55	Male	NSCLC	7.89		12.3	IMPACT-468	PD-1/PD-L1	SD	No	No	Yes	3.22	Dead	8.64	IV	Subsequent-line	1
9328	2017	66 - 70	Male	Gastric	6.11	Stable	14	IMPACT-468	Combo	SD	No	Yes	Yes	8.41	Dead	27.33	IV	First-line	0
9329	2017	61 - 65	Female	NSCLC	2.4	Stable	9.7	IMPACT-468	PD-1/PD-L1	SD	No	Yes	Yes	14.42	Dead	28.29	IV	First-line
9330	2017	81 - 85	Male	Melanoma	2.79	Stable	21.9	IMPACT-468	PD-1/PD-L1	PR	Yes	Yes	No	20.01	Alive	20.01	IV	First-line	1
9331	2017	71 - 75	Male	NSCLC	3.71		7.9	IMPACT-410	PD-1/PD-L1	PD	No	No	Yes	1.15	Dead	11.07	IV	Subsequent-line	1
9332	2017	51 - 55	Female	NSCLC	10	Stable	31.6	IMPACT-468	PD-1/PD-L1	SD	No	No	Yes	1.51	Dead	5.82	IV	Subsequent-line	1
9333	2017	46 - 50	Female	NSCLC	3.64		0.9	IMPACT-468	PD-1/PD-L1	PD	No	No	Yes	2.3	Alive	22.54	IV	Subsequent-line	1
9334	2017	56 - 60	Male	Melanoma	2.93	Stable	77.2	IMPACT-468	PD-1/PD-L1	CR	Yes	Yes	No	23.69	Alive	23.69	IV	First-line	0
9335	2018	66 - 70	Female	NSCLC	3.17	Stable	7.9	IMPACT-468	PD-1/PD-L1	PD	No	No	Yes	0.69	Dead	8.11	IV	Subsequent-line	1
9336	2017	41 - 45	Male	Sarcoma	3.92	Stable	0.9	IMPACT-468	PD-1/PD-L1	PD	No	No	Yes	1.68	Dead	9	IV	Subsequent-line	0
9337	2018	51 - 55	Male	Hepatobiliary	2.31		0	IMPACT-468	PD-1/PD-L1	SD	No	Yes	No	16.72	Alive	16.72		Subsequent-line	0
9338	2017	66 - 70	Female	NSCLC	4	Stable	1.8	IMPACT-468	PD-1/PD-L1	SD	No	No	Yes	3.35	Dead	3.35	IV	Subsequent-line	1
9339	2017	41 - 45	Male	Renal	8.93	Stable	1.8	IMPACT-468	PD-1/PD-L1	PD	No	No	Yes	0.62	Dead	0.62	IV	Subsequent-line	2
9340	2017	56 - 60	Female	Endometrial	1.43	Stable	4.4	IMPACT-468	PD-1/PD-L1	PD	No	No	Yes	1.74	Dead	17.25	IV	Subsequent-line	0
9341	2017	76 - 80	Male	Hepatobiliary	2.75	Stable	4.4	IMPACT-468	PD-1/PD-L1	SD	No	No	Yes	3.29	Alive	19.38	III	First-line	1
9342	2017	66 - 70	Male	SCLC	12.5		10.5	IMPACT-468	Combo	PD	No	No	Yes	1.08	Dead	1.08	IV	Subsequent-line	1
9343	2017	56 - 60	Female	NSCLC	2.13	Stable	19.3	IMPACT-468	PD-1/PD-L1	PR	Yes	Yes	No	21.29	Alive	22.24	IV	Subsequent-line	0
9344	2017	61 - 65	Male	Melanoma	4.92	Stable	30.7	IMPACT-468	Combo	PR	Yes	Yes	No	18.86	Alive	18.86	IV	First-line	1
9346	2018	76 - 80	Male	NSCLC	6.92	Stable	2.6	IMPACT-468	PD-1/PD-L1	PR	Yes	Yes	Yes	7.39	Alive	14.16	IV	Subsequent-line
9347	2017	71 - 75	Female	Esophageal	1.91	Stable	10.5	IMPACT-468	PD-1/PD-L1	PR	Yes	Yes	Yes	16.43	Alive	29.21	IV	First-line	1
9348	2018	56 - 60	Male	NSCLC	15.17	Stable	3.5	IMPACT-468	PD-1/PD-L1	PD	No	No	Yes	1.54	Dead	3.19	IV	Subsequent-line	1
9349	2017	81 - 85	Female	NSCLC	13.36		9.8	IMPACT-410	PD-1/PD-L1	PR	Yes	Yes	Yes	16.62	Dead	16.62	IV	First-line	1
9350	2017	71 - 75	Male	NSCLC	49.25	Unstable	42.1	IMPACT-468	PD-1/PD-L1	PD	No	No	Yes	0.53	Dead	0.53	IV	Subsequent-line	1
9351	2017	76 - 80	Male	Sarcoma	2.68		0.9	IMPACT-468	PD-1/PD-L1	PR	Yes	Yes	Yes	17.18	Alive	31.05	IV	First-line	0
9352	2017	61 - 65	Female	Sarcoma	6.46	Stable	15.8	IMPACT-468	PD-1/PD-L1	PD	No	No	Yes	1.15	Dead	5.59		Subsequent-line	1
9353	2018	51 - 55	Male	Head & Neck	4.25	Stable	3.5	IMPACT-468	PD-1/PD-L1	PD	No	No	Yes	7.75	Dead	7.75	IV	Subsequent-line	1
9354	2018	41 - 45	Female	Bladder	18.67	Stable	7	IMPACT-468	PD-1/PD-L1	PD	No	No	Yes	0.53	Dead	0.53	IV	Subsequent-line	2
9355	2017	41 - 45	Female	NSCLC	4.89		2.6	IMPACT-468	PD-1/PD-L1	PD	No	No	Yes	1.61	Dead	12.22	IV	Subsequent-line
9356	2017	71 - 75	Female	Ovarian	9.33		1.8	IMPACT-468	PD-1/PD-L1	PD	No	No	Yes	1.68	Dead	19.98	IV	Subsequent-line	1
9357	2017	56 - 60	Female	SCLC	1.28		16.7	IMPACT-468	Combo	PD	No	No	Yes	1.54	Dead	5.26	IV	Subsequent-line	1
9358	2017	56 - 60	Male	Head & Neck	4.83	Stable	6.1	IMPACT-468	PD-1/PD-L1	PD	No	No	Yes	1.38	Alive	21.39	IV	Subsequent-line	0
9359	2017	71 - 75	Female	NSCLC	6.1		3.5	IMPACT-468	Combo	PD	No	No	Yes	1.28	Dead	19.75	IV	First-line	0
9360	2017	66 - 70	Female	NSCLC	2.5		6.1	IMPACT-468	PD-1/PD-L1	PD	No	No	Yes	1.12	Dead	6.37	IV	Subsequent-line	1
9361	2017	76 - 80	Male	NSCLC	3.47		5.3	IMPACT-468	PD-1/PD-L1	PD	No	No	Yes	1.48	Dead	3.42	IV	First-line	1
9362	2017	36 - 40	Female	Endometrial	3.13	Stable	3.5	IMPACT-468	PD-1/PD-L1	PR	Yes	Yes	Yes	9.43	Alive	20.93	IV	Subsequent-line	0
9363	2018	61 - 65	Male	Melanoma	5.3	Stable	2.6	IMPACT-468	Combo	PR	Yes	Yes	No	14.72	Alive	14.72	IV	First-line	0
9364	2017	61 - 65	Female	Gastric	2.14	Stable	5.3	IMPACT-468	PD-1/PD-L1	PR	Yes	Yes	Yes	14.49	Alive	29.01	IV	First-line	1
9365	2017	51 - 55	Female	Ovarian	2.4		3.5	IMPACT-468	PD-1/PD-L1	PD	No	No	Yes	1.71	Dead	4.8	IV	Subsequent-line	1
9366	2017	66 - 70	Female	NSCLC	5	Stable	8.8	IMPACT-468	PD-1/PD-L1	SD	No	No	Yes	2.73	Dead	2.73	IV	Subsequent-line	2
9367	2017	66 - 70	Male	NSCLC	5		48.3	IMPACT-468	PD-1/PD-L1	SD	No	Yes	Yes	10.55	Alive	21.65	IV	Subsequent-line	1
9368	2018	76 - 80	Female	Bladder	3.06	Stable	9.7	IMPACT-468	Combo	PD	No	No	Yes	0.85	Dead	2.07	IV	Subsequent-line	1
9369	2017	71 - 75	Male	NSCLC	2.5		3.5	IMPACT-468	PD-1/PD-L1	PD	No	No	Yes	1.68	Dead	1.71	IV	Subsequent-line
9370	2017	76 - 80	Female	Melanoma	2.27		17.6	IMPACT-468	PD-1/PD-L1	SD	No	Yes	No	28.75	Alive	28.75	IV	First-line	0
9371	2017	71 - 75	Female	NSCLC	2.89		10.5	IMPACT-468	PD-1/PD-L1	PD	No	No	Yes	1.94	Dead	4.44	IV	First-line	0
9373	2017	61 - 65	Female	Gastric	9.33	Stable	6.1	IMPACT-468	PD-1/PD-L1	PR	Yes	Yes	Yes	5.95	Dead	13.57	IV	First-line	0
9374	2017	46 - 50	Male	Melanoma	1.49		10.5	IMPACT-468	Combo	PD	No	No	Yes	1.12	Dead	18.3	IV	First-line	0
9375	2017	51 - 55	Male	SCLC	17.2		9.7	IMPACT-468	Combo	SD	No	No	Yes	4.4	Alive	27.24	IV	Subsequent-line	1
9376	2018	61 - 65	Female	Ovarian	10.33	Stable	5.3	IMPACT-468	PD-1/PD-L1	CR	Yes	Yes	Yes	5.29	Dead	9.23	IV	Subsequent-line	0
9377	2018	76 - 80	Male	Head & Neck	7.17	Stable	2.6	IMPACT-468	PD-1/PD-L1	PR	Yes	Yes	No	15.11	Alive	15.11	IV	Subsequent-line	0
9378	2017	56 - 60	Female	NSCLC	6.72		7.9	IMPACT-468	PD-1/PD-L1	PD	No	No	Yes	0.43	Dead	0.43	IV	First-line	1
9379	2018	86 - 90	Male	NSCLC	3.07	Stable	7.9	IMPACT-468	PD-1/PD-L1	PD	No	No	Yes	2.66	Alive	11.04	IV	Subsequent-line	1
9380	2017	61 - 65	Male	Melanoma	3.33		8.8	IMPACT-468	Combo	PR	Yes	Yes	No	28.98	Alive	28.98	IV	First-line	1
9381	2018	81 - 85	Female	NSCLC	5.5		14	IMPACT-468	PD-1/PD-L1	PD	No	No	Yes	1.81	Alive	18.76	III	Subsequent-line
9382	2017	71 - 75	Female	Ovarian	7.17	Stable	1.8	IMPACT-468	PD-1/PD-L1	PD	No	No	Yes	0.92	Dead	0.92	IV	Subsequent-line	2
9383	2018	81 - 85	Male	NSCLC	4.5		0	IMPACT-468	PD-1/PD-L1	SD	No	Yes	Yes	10.97	Alive	13.11	III	Subsequent-line
9384	2017	76 - 80	Female	Melanoma	4	Stable	0.9	IMPACT-468	PD-1/PD-L1	PD	No	No	Yes	2.07	Dead	3.55	III	First-line	1
9385	2018	56 - 60	Female	Breast	6.5		2.6	IMPACT-468	PD-1/PD-L1	SD	No	No	Yes	6.44	Dead	6.44	IV	Subsequent-line	0
9386	2018	51 - 55	Male	NSCLC	7.75	Stable	8.8	IMPACT-468	PD-1/PD-L1	PD	No	No	Yes	1.87	Dead	3.15	IV	Subsequent-line	1
9387	2017	61 - 65	Male	Head & Neck	3.56	Stable	7	IMPACT-468	PD-1/PD-L1	PD	No	No	Yes	2.04	Dead	3.45	IV	Subsequent-line	2
9388	2018	31 - 35	Female	Renal	3.15	Stable	0.9	IMPACT-468	PD-1/PD-L1	SD	No	No	Yes	3.88	Dead	14.42	IV	Subsequent-line	1
9389	2018	66 - 70	Male	Sarcoma	2.7	Stable	3.5	IMPACT-468	PD-1/PD-L1	PD	No	No	Yes	1.84	Alive	14.46	IV	Subsequent-line	0
9390	2017	26 - 30	Male	Colorectal	8.75	Stable	8.8	IMPACT-468	Combo	SD	No	No	No	2.76	Alive	14.52	IV	Subsequent-line	0
9391	2017	76 - 80	Male	Pancreatic	4	Stable	5.3	IMPACT-468	PD-1/PD-L1	PD	No	No	Yes	1.68	Alive	3.45	IV	Subsequent-line	1
9392	2018	76 - 80	Female	Melanoma	3.29	Stable	17.6	IMPACT-468	PD-1/PD-L1	SD	No	No	No	4.6	Alive	5.29	IV	First-line	0
9393	2017	66 - 70	Male	NSCLC	43.67	Stable	13.2	IMPACT-468	PD-1/PD-L1	PD	No	No	Yes	0.79	Dead	0.79	IV	Subsequent-line	1
9395	2017	81 - 85	Male	NSCLC	6.13	Stable	3.5	IMPACT-468	PD-1/PD-L1	PR	Yes	Yes	Yes	17.28	Dead	17.28	IV	Subsequent-line
9396	2018	66 - 70	Female	Gastric	10.5	Stable	3.5	IMPACT-468	PD-1/PD-L1	PD	No	No	Yes	1.58	Dead	3.98	IV	Subsequent-line	1
9398	2018	61 - 65	Female	NSCLC	6.43	Stable	2.6	IMPACT-468	PD-1/PD-L1	PD	No	No	Yes	1.38	Dead	4.3	IV	Subsequent-line	1
9399	2017	71 - 75	Male	NSCLC	1.14	Stable	7	IMPACT-468	Combo	PD	No	No	Yes	2	Dead	7.39	IV	Subsequent-line	1
9400	2018	61 - 65	Female	Endometrial	1.66	Stable	6.1	IMPACT-468	Combo	PD	No	No	Yes	1.61	Alive	16.1	IV	Subsequent-line	0
9401	2018	41 - 45	Male	Sarcoma	5.89	Stable	1.8	IMPACT-468	PD-1/PD-L1	PD	No	No	Yes	1.64	Dead	1.91	IV	Subsequent-line	1
9402	2018	56 - 60	Female	Renal	2.45	Stable	1.8	IMPACT-468	PD-1/PD-L1	PD	No	No	Yes	2.04	Alive	12.16	IV	Subsequent-line	0
9403	2017	81 - 85	Male	Melanoma	2.77		22.8	IMPACT-468	PD-1/PD-L1	PD	No	No	Yes	2.69	Dead	3.58	IV	First-line	1
9404	2018	41 - 45	Female	Colorectal	3.47	Stable	4.4	IMPACT-468	PD-1/PD-L1	PD	No	No	Yes	1.87	Alive	16	IV	Subsequent-line	1
9406	2018	36 - 40	Male	NSCLC	3.36	Stable	7.9	IMPACT-468	PD-1/PD-L1	PD	No	No	Yes	1.84	Dead	10.22	IV	Subsequent-line	0
9407	2018	71 - 75	Male	NSCLC	7	Stable	6.1	IMPACT-468	PD-1/PD-L1	PD	No	No	Yes	1.51	Alive	14.36	IV	Subsequent-line
9409	2017	56 - 60	Male	Renal	2.7	Stable	7	IMPACT-468	PD-1/PD-L1	PR	Yes	Yes	No	26.22	Alive	26.22	IV	First-line	0
9410	2017	66 - 70	Female	Sarcoma	2	Stable	6.1	IMPACT-468	Combo	SD	No	No	Yes	3.55	Alive	19.42	IV	Subsequent-line	0
9411	2017	56 - 60	Female	Renal	6	Stable	5.3	IMPACT-468	PD-1/PD-L1	PD	No	No	Yes	0.92	Dead	6.34	IV	Subsequent-line	1
9413	2017	66 - 70	Male	Head & Neck	40.6	Stable	2.6	IMPACT-468	PD-1/PD-L1	SD	No	No	Yes	4.57	Dead	5.82	IV	Subsequent-line	2
9414	2017	41 - 45	Female	NSCLC	3.5	Stable	19.3	IMPACT-468	PD-1/PD-L1	PR	Yes	Yes	No	18.89	Alive	21.65	IV	Subsequent-line
9415	2018	66 - 70	Male	NSCLC	2.83		0	IMPACT-468	PD-1/PD-L1	SD	No	Yes	Yes	11.93	Alive	13.86	IV	Subsequent-line	1
9416	2017	56 - 60	Female	NSCLC	8.67	Stable	6.1	IMPACT-468	PD-1/PD-L1	PD	No	No	Yes	1.87	Dead	14.29	III	Subsequent-line	1
9417	2017	56 - 60	Male	NSCLC	2.11		4.4	IMPACT-468	PD-1/PD-L1	PD	No	No	Yes	0.46	Dead	0.46	IV	First-line	1
9418	2018	41 - 45	Male	Pancreatic	2.83	Stable	3.5	IMPACT-468	PD-1/PD-L1	PD	No	No	Yes	1.77	Alive	10.61	IV	Subsequent-line	0
9419	2018	66 - 70	Male	Pancreatic	0.83		1.8	IMPACT-468	PD-1/PD-L1	PD	No	No	Yes	1.25	Dead	11.6	IV	Subsequent-line	1
9420	2017	56 - 60	Female	NSCLC	10.91		10.5	IMPACT-468	PD-1/PD-L1	PD	No	No	Yes	0.59	Dead	1.54	IV	Subsequent-line	1
9422	2017	81 - 85	Female	Melanoma	2.89	Stable	178.2	IMPACT-468	PD-1/PD-L1	CR	Yes	Yes	No	26.91	Alive	26.91	IV	First-line	0
9424	2017	61 - 65	Male	Head & Neck	3.25	Stable	7	IMPACT-468	PD-1/PD-L1	PD	No	No	Yes	6.77	Dead	7.82	IV	Subsequent-line	1
9425	2017	81 - 85	Female	NSCLC	4.11	Stable	11.4	IMPACT-468	PD-1/PD-L1	SD	No	No	Yes	2.14	Dead	4.63	IV	First-line
9426	2017	71 - 75	Female	Endometrial	3.85	Stable	4.4	IMPACT-468	PD-1/PD-L1	SD	No	No	Yes	4.01	Dead	8.05	IV	Subsequent-line	0
9427	2017	51 - 55	Female	Bladder	3.58	Stable	16.7	IMPACT-468	PD-1/PD-L1	SD	No	Yes	Yes	11.5	Dead	15.57	IV	Subsequent-line	1
9428	2017	66 - 70	Male	NSCLC	2.5	Stable	8.8	IMPACT-468	PD-1/PD-L1	PD	No	No	Yes	0.82	Alive	23.1	III	Subsequent-line	1
9429	2018	46 - 50	Female	Colorectal	12.25	Stable	1.8	IMPACT-468	PD-1/PD-L1	PD	No	No	Yes	0.46	Dead	1.28	IV	Subsequent-line	1
9430	2017	61 - 65	Female	Endometrial	6.8	Stable	7	IMPACT-468	PD-1/PD-L1	SD	No	Yes	Yes	7.36	Dead	16.33	IV	Subsequent-line	0
9431	2017	56 - 60	Male	Gastric	5.9	Stable	4.4	IMPACT-468	PD-1/PD-L1	PR	Yes	Yes	No	27.63	Alive	27.63	IV	First-line	0
9432	2017	51 - 55	Male	Gastric	5.93	Stable	8.8	IMPACT-468	Combo	PD	No	No	Yes	1.81	Dead	14.49	IV	Subsequent-line	0
9433	2017	71 - 75	Male	Melanoma	14.25	Stable	55.3	IMPACT-468	PD-1/PD-L1	PD	No	No	Yes	1.74	Dead	11.7	IV	First-line	1
9434	2017	66 - 70	Female	NSCLC	36	Stable	15.8	IMPACT-468	PD-1/PD-L1	PD	No	No	Yes	1.05	Dead	1.58	IV	Subsequent-line	1
9435	2018	76 - 80	Female	Ovarian	5.33	Indeterminate	1.8	IMPACT-468	PD-1/PD-L1	PD	No	No	Yes	2.46	Dead	3.84	IV	Subsequent-line	1
9437	2017	46 - 50	Male	Melanoma	6.22	Stable	18.4	IMPACT-468	PD-1/PD-L1	CR	Yes	Yes	No	24.61	Alive	24.61	III	First-line	0
9438	2017	61 - 65	Male	Gastric	5.89	Stable	6.1	IMPACT-468	PD-1/PD-L1	PD	No	No	Yes	1.35	Dead	8.34	IV	Subsequent-line	0
9439	2017	61 - 65	Female	Melanoma	2.09	Stable	37.7	IMPACT-468	Combo	SD	No	No	Yes	3.12	Alive	28.48	II	First-line
9440	2017	61 - 65	Male	Melanoma	2.41	Stable	0	IMPACT-468	PD-1/PD-L1	PD	No	No	Yes	2.27	Dead	9.86	IV	First-line	0
9441	2017	61 - 65	Male	NSCLC	4.91	Stable	8.8	IMPACT-468	PD-1/PD-L1	PD	No	No	Yes	0.85	Alive	5.36	IV	Subsequent-line
9442	2018	66 - 70	Male	SCLC	20.5	Stable	7.9	IMPACT-468	PD-1/PD-L1	PD	No	No	Yes	1.12	Dead	5.78	IV	Subsequent-line	1
9445	2017	66 - 70	Female	Endometrial	2.36	Stable	7	IMPACT-468	PD-1/PD-L1	CR	Yes	Yes	No	27.47	Alive	29.08	IV	Subsequent-line	0
9446	2018	51 - 55	Male	NSCLC	5.43	Stable	0	IMPACT-468	PD-1/PD-L1	SD	No	Yes	Yes	7.1	Alive	18.63	IV	Subsequent-line	0
9447	2018	51 - 55	Female	Pancreatic	5.8	Stable	0.9	IMPACT-468	PD-1/PD-L1	PD	No	No	Yes	1.38	Dead	7.66	IV	Subsequent-line	1
9448	2017	56 - 60	Male	Head & Neck	7.71	Stable	13.2	IMPACT-468	PD-1/PD-L1	PD	No	No	Yes	0.46	Dead	9.2	IV	Subsequent-line	1
9452	2018	71 - 75	Male	NSCLC	8.27		0	IMPACT-468	PD-1/PD-L1	PR	Yes	Yes	Yes	13.63	Alive	18.73	IV	Subsequent-line	1
9453	2017	46 - 50	Female	Melanoma	1.93	Stable	6.1	IMPACT-468	Combo	PR	Yes	Yes	Yes	6.41	Alive	28.48		First-line	0
9454	2018	46 - 50	Male	Head & Neck	1.27	Stable	4.4	IMPACT-468	PD-1/PD-L1	PD	No	No	Yes	1.94	Alive	18.76	IV	Subsequent-line	0
9456	2018	71 - 75	Female	Bladder	1.4	Stable	14	IMPACT-468	PD-1/PD-L1	SD	No	Yes	No	14.49	Alive	14.49	IV	Subsequent-line	0
9457	2018	56 - 60	Male	Head & Neck	9.2	Stable	0.9	IMPACT-468	PD-1/PD-L1	PD	No	No	Yes	0.85	Dead	1.94	IV	Subsequent-line	1
9459	2018	51 - 55	Female	NSCLC	12.83	Stable	5.3	IMPACT-468	PD-1/PD-L1	PD	No	No	Yes	1.94	Dead	3.61	IV	Subsequent-line	1
9460	2018	66 - 70	Male	Head & Neck	5.33	Stable	4.4	IMPACT-468	PD-1/PD-L1	PD	No	No	Yes	2.07	Alive	10.58	IV	Subsequent-line	1
9461	2017	66 - 70	Male	Bladder	4.69	Stable	7	IMPACT-468	PD-1/PD-L1	PD	No	No	Yes	3.09	Dead	6.77	IV	Subsequent-line	1
9462	2017	66 - 70	Male	Renal	2.11	Stable	4.4	IMPACT-468	PD-1/PD-L1	PD	No	No	Yes	2.33	Dead	9	IV	Subsequent-line	0
9463	2017	66 - 70	Female	Melanoma	3.64	Stable	2.6	IMPACT-468	Combo	PD	No	No	Yes	0.99	Dead	9.13	IV	First-line	1
9464	2018	66 - 70	Male	Head & Neck	3.5	Stable	23.7	IMPACT-468	PD-1/PD-L1	PD	No	No	Yes	1.84	Alive	13.8	IV	Subsequent-line	1
9465	2017	21 - 25	Female	Renal	3.43	Stable	0.9	IMPACT-468	PD-1/PD-L1	PD	No	No	Yes	4.21	Dead	17.41	IV	Subsequent-line	1
9466	2017	31 - 35	Male	Esophageal	5.14	Stable	7	IMPACT-468	Combo	CR	Yes	Yes	No	21.39	Alive	22.11	IV	Subsequent-line	0
9467	2017	66 - 70	Female	SCLC	6.33	Stable	8.8	IMPACT-468	Combo	PD	No	No	Yes	0.26	Dead	0.66	IV	Subsequent-line	1
9468	2018	71 - 75	Female	Renal	4.92	Stable	6.1	IMPACT-468	PD-1/PD-L1	PD	No	No	Yes	2.2	Dead	5.68	IV	Subsequent-line	1
9469	2017	71 - 75	Female	NSCLC	6	Stable	13.2	IMPACT-468	PD-1/PD-L1	PD	No	No	Yes	2.6	Dead	17.51	IV	Subsequent-line	0
9470	2017	76 - 80	Male	Hepatobiliary	3.17	Stable	3.5	IMPACT-468	Combo	PR	Yes	Yes	No	24.84	Alive	24.87	IV	First-line	1
9471	2017	61 - 65	Male	Gastric	4.4	Stable	5.3	IMPACT-468	PD-1/PD-L1	PR	Yes	Yes	Yes	14.55	Dead	27.14	IV	First-line	0
9472	2017	71 - 75	Male	Head & Neck	10.4	Stable	14	IMPACT-468	PD-1/PD-L1	PR	Yes	Yes	Yes	5.19	Dead	5.19	IV	Subsequent-line	1
9473	2017	81 - 85	Female	NSCLC	8.15	Stable	0.9	IMPACT-468	Combo	PR	Yes	Yes	Yes	5.22	Dead	5.22	IV	First-line	1
9475	2017	36 - 40	Female	Hepatobiliary	9.47	Stable	1.8	IMPACT-468	PD-1/PD-L1	PD	No	No	Yes	0.66	Dead	1.94	IV	Subsequent-line	1
9476	2017	71 - 75	Female	NSCLC	5.1	Stable	6.1	IMPACT-468	PD-1/PD-L1	SD	No	No	Yes	3.61	Alive	29.47	IV	First-line	1
9477	2018	46 - 50	Female	Colorectal	14.4	Stable	7	IMPACT-468	PD-1/PD-L1	SD	No	No	No	6.67	Alive	8.9	III	Subsequent-line	0
9479	2017	51 - 55	Female	Endometrial	4.44	Stable	9.7	IMPACT-468	Combo	PD	No	No	Yes	0.92	Dead	4.4	IV	Subsequent-line	0
9480	2017	66 - 70	Male	NSCLC	2.04	Stable	0.9	IMPACT-468	PD-1/PD-L1	SD	No	Yes	Yes	10.12	Dead	20.37	IV	First-line	1
9481	2017	61 - 65	Male	SCLC	10.89	Stable	10.5	IMPACT-468	Combo	SD	No	No	Yes	5.42	Dead	22.87	IV	Subsequent-line	0
9482	2017	71 - 75	Male	Melanoma	2.5	Stable	5.3	IMPACT-468	PD-1/PD-L1	PD	No	No	Yes	1.08	Dead	1.08	IV	First-line	3
9483	2017	66 - 70	Male	Hepatobiliary	17.25	Stable	7	IMPACT-468	PD-1/PD-L1	SD	No	No	Yes	2.14	Dead	8.48	IV	First-line	1
9484	2018	46 - 50	Female	Colorectal	1.28	Stable	6.1	IMPACT-468	PD-1/PD-L1	PD	No	No	Yes	0.89	Dead	2.56	IV	Subsequent-line	1
9485	2017	61 - 65	Female	Bladder	2.35	Stable	22.8	IMPACT-468	PD-1/PD-L1	SD	No	Yes	No	24.38	Alive	24.38	IV	First-line	1
9486	2017	66 - 70	Female	Pancreatic	31.5	Stable	4.4	IMPACT-468	PD-1/PD-L1	PD	No	No	Yes	0.92	Dead	0.92	IV	Subsequent-line	2
9487	2017	76 - 80	Female	NSCLC	9.17	Stable	7	IMPACT-468	PD-1/PD-L1	PR	Yes	Yes	Yes	7.66	Dead	10.58	IV	Subsequent-line	1
9488	2018	51 - 55	Male	Esophageal	6	Stable	1.8	IMPACT-468	PD-1/PD-L1	PR	Yes	Yes	Yes	7.82	Alive	13.01	IV	Subsequent-line	1
9489	2018	21 - 25	Male	Renal	5.14	Stable	0.9	IMPACT-468	PD-1/PD-L1	SD	No	No	Yes	1.77	Dead	5.75	IV	Subsequent-line	1
9491	2018	76 - 80	Female	NSCLC	5.47	Stable	11.4	IMPACT-468	PD-1/PD-L1	PR	Yes	Yes	No	9.49	Alive	9.66	IV	First-line
9492	2017	66 - 70	Male	NSCLC	5.86	Stable	13.2	IMPACT-468	PD-1/PD-L1	PD	No	No	Yes	3.02	Dead	8.02	IV	Subsequent-line	0
9493	2017	31 - 35	Female	Breast	1.47	Stable	5.3	IMPACT-468	PD-1/PD-L1	SD	No	No	Yes	5.52	Alive	27.86	IV	Subsequent-line	0
9494	2018	66 - 70	Female	Breast	9.5	Stable	4.4	IMPACT-468	PD-1/PD-L1	SD	No	No	Yes	3.65	Alive	11.04	IV	Subsequent-line	0
9496	2017	56 - 60	Male	Bladder	11.08	Stable	12.3	IMPACT-468	PD-1/PD-L1	PD	No	No	Yes	2.27	Dead	6.47	IV	First-line	1
9498	2018	66 - 70	Female	NSCLC	7.25	Stable	4.4	IMPACT-468	PD-1/PD-L1	SD	No	No	Yes	3.45	Alive	15.11	IV	Subsequent-line	1
9499	2017	61 - 65	Male	Melanoma	2	Stable	6.1	IMPACT-468	PD-1/PD-L1	PD	No	No	Yes	2.53	Alive	21.65	IV	First-line	0
9501	2017	61 - 65	Male	NSCLC	7.71	Stable	9.7	IMPACT-468	PD-1/PD-L1	PD	No	No	Yes	0.82	Dead	12.45	IV	First-line	1
9503	2018	71 - 75	Male	NSCLC	4.08	Stable	12.3	IMPACT-468	PD-1/PD-L1	SD	No	No	Yes	2.86	Dead	10.97	IV	Subsequent-line	1
9505	2017	51 - 55	Female	NSCLC	0.77	Stable	2.6	IMPACT-468	PD-1/PD-L1	PD	No	No	Yes	1.48	Dead	7.03	IV	Subsequent-line	0
9506	2017	51 - 55	Male	Colorectal	7	Stable	8.8	IMPACT-468	PD-1/PD-L1	PD	No	No	Yes	0.89	Dead	7	IV	Subsequent-line	1
9507	2017	56 - 60	Male	NSCLC	5.56	Indeterminate	21.9	IMPACT-468	Combo	PD	No	No	Yes	1.61	Dead	1.61	IV	Subsequent-line	1
9508	2017	71 - 75	Female	Gastric	1.69	Stable	3.5	IMPACT-468	PD-1/PD-L1	PD	No	No	Yes	2.66	Dead	15.34	IV	Subsequent-line	0
9509	2017	46 - 50	Male	Esophageal	4.07	Stable	0.9	IMPACT-468	PD-1/PD-L1	SD	No	Yes	Yes	11.76	Dead	14.85	III	First-line	1
9510	2018	51 - 55	Female	Gastric	4.7	Stable	2.6	IMPACT-468	PD-1/PD-L1	PD	No	No	Yes	2.14	Dead	2.14	IV	Subsequent-line	2
9511	2018	21 - 25	Male	Sarcoma	2.25	Stable	0.9	IMPACT-468	PD-1/PD-L1	SD	No	No	Yes	3.68	Alive	15.87	IV	Subsequent-line	0
9512	2017	61 - 65	Female	NSCLC	13	Stable	4.4	IMPACT-468	PD-1/PD-L1	SD	No	No	Yes	1.22	Dead	1.22	IV	Subsequent-line	1
9513	2018	51 - 55	Female	Endometrial	2.86	Unstable	37.7	IMPACT-468	PD-1/PD-L1	CR	Yes	Yes	No	13.86	Alive	13.86	IV	Subsequent-line	0
9514	2017	51 - 55	Male	Renal	1.64	Stable	4.4	IMPACT-468	PD-1/PD-L1	PD	No	No	Yes	1.61	Dead	4.17	IV	Subsequent-line	1
9515	2018	56 - 60	Female	Endometrial	2.36		0	IMPACT-468	PD-1/PD-L1	SD	No	No	Yes	3.91	Dead	16.56	IV	Subsequent-line	0
9517	2018	51 - 55	Male	Colorectal	4.3	Stable	8.8	IMPACT-468	PD-1/PD-L1	SD	No	No	Yes	5.32	Alive	16.62	IV	Subsequent-line	0
9518	2018	26 - 30	Male	Renal	8	Stable	0.9	IMPACT-468	PD-1/PD-L1	PD	No	No	Yes	0.62	Dead	0.89	IV	Subsequent-line	2
9519	2018	66 - 70	Male	NSCLC	7.75	Stable	8.8	IMPACT-468	Combo	PR	Yes	Yes	No	13.17	Alive	13.17	IV	First-line	1
9520	2017	71 - 75	Female	NSCLC	3.5	Stable	8.8	IMPACT-468	PD-1/PD-L1	PD	No	No	Yes	2.73	Alive	5.49	IV	Subsequent-line
9521	2017	61 - 65	Male	Head & Neck	2.96	Stable	1.8	IMPACT-468	PD-1/PD-L1	PR	Yes	Yes	Yes	13.63	Alive	27.83	IV	First-line	1
9522	2017	71 - 75	Female	SCLC	5.09	Stable	12.3	IMPACT-468	Combo	PR	Yes	Yes	Yes	5.55	Dead	9.63	IV	Subsequent-line	1
9523	2017	66 - 70	Female	NSCLC	9	Stable	15.8	IMPACT-468	PD-1/PD-L1	SD	No	No	Yes	3.71	Alive	21.26	IV	Subsequent-line	1
9525	2017	76 - 80	Female	Bladder	3.06	Stable	16.7	IMPACT-468	PD-1/PD-L1	CR	Yes	Yes	No	27.37	Alive	28.06	IV	Subsequent-line
9526	2017	61 - 65	Male	Renal	3.73	Stable	3.5	IMPACT-468	PD-1/PD-L1	PR	Yes	Yes	Yes	14.65	Alive	22.8	IV	Subsequent-line	0
9527	2018	41 - 45	Female	Colorectal	5.71	Stable	5.3	IMPACT-468	Combo	SD	No	No	Yes	2.1	Dead	4.99	IV	Subsequent-line	1
9528	2018	51 - 55	Male	NSCLC	15.75	Stable	3.5	IMPACT-468	PD-1/PD-L1	PD	No	No	Yes	0.62	Dead	9.53	IV	Subsequent-line	0
9529	2018	31 - 35	Female	Sarcoma	5.9	Stable	4.4	IMPACT-468	Combo	PD	No	No	Yes	0.23	Dead	0.43	IV	Subsequent-line	2
9530	2017	36 - 40	Male	NSCLC	1.83	Stable	3.5	IMPACT-468	PD-1/PD-L1	SD	No	Yes	Yes	18.69	Alive	26.25	IV	First-line	1
9531	2017	51 - 55	Female	SCLC	3.11	Indeterminate	7.9	IMPACT-468	Combo	PD	No	No	Yes	4.86	Alive	19.38	III	Subsequent-line	0
9532	2017	56 - 60	Female	NSCLC	5.54	Stable	18.4	IMPACT-468	PD-1/PD-L1	SD	No	No	Yes	2.5	Alive	25.76	IV	First-line	1
9534	2017	66 - 70	Female	NSCLC	2.17	Stable	9.7	IMPACT-468	PD-1/PD-L1	PD	No	No	Yes	4.83	Dead	4.83	IV	First-line	1
9535	2017	51 - 55	Male	NSCLC	6.2		0	IMPACT-468	PD-1/PD-L1	PR	Yes	Yes	No	27.1	Alive	28.16	IV	Subsequent-line	0
9536	2017	71 - 75	Male	Sarcoma	18	Stable	2.6	IMPACT-468	PD-1/PD-L1	PD	No	No	Yes	1.02	Dead	1.87	IV	Subsequent-line	1
9537	2017	56 - 60	Female	NSCLC	5.29	Stable	13.2	IMPACT-468	PD-1/PD-L1	PD	No	No	Yes	2.73	Alive	27.17	IV	First-line	2
9538	2018	56 - 60	Female	NSCLC	25.25	Stable	7	IMPACT-468	PD-1/PD-L1	PD	No	No	Yes	1.91	Alive	15.01	IV	Subsequent-line	0
9539	2018	66 - 70	Female	Breast	1	Stable	3.5	IMPACT-468	PD-1/PD-L1	PD	No	No	Yes	1.77	Dead	1.77	IV	Subsequent-line
9540	2017	71 - 75	Male	Head & Neck	19	Stable	7	IMPACT-468	PD-1/PD-L1	PD	No	No	Yes	2.04	Dead	10.87	IV	Subsequent-line	0
9541	2018	31 - 35	Male	Esophageal	35.33	Unstable	43	IMPACT-468	PD-1/PD-L1	PD	No	No	Yes	0.82	Dead	0.82	IV	Subsequent-line	2
9542	2017	76 - 80	Male	NSCLC	8.2	Stable	1.8	IMPACT-468	PD-1/PD-L1	PD	No	No	Yes	0.99	Dead	0.99	IV	First-line
9543	2018	26 - 30	Male	NSCLC	2.1	Stable	1.8	IMPACT-468	PD-1/PD-L1	SD	No	No	Yes	5.49	Alive	17.77	IV	Subsequent-line	0
9544	2017	56 - 60	Male	NSCLC	11.18	Stable	7.9	IMPACT-468	PD-1/PD-L1	PD	No	No	Yes	2.73	Dead	4.07	IV	First-line	1
9545	2018	51 - 55	Female	Ovarian	4	Stable	7	IMPACT-468	PD-1/PD-L1	PD	No	No	Yes	1.61	Dead	3.71	IV	Subsequent-line	1
9546	2017	51 - 55	Female	NSCLC	4.83	Stable	6.1	IMPACT-468	PD-1/PD-L1	SD	No	No	Yes	3.55	Dead	9.03	IV	First-line	1
9547	2017	66 - 70	Female	NSCLC	15.57	Stable	17.6	IMPACT-468	PD-1/PD-L1	PD	No	No	Yes	0.82	Dead	9.1	IV	Subsequent-line	1
9548	2018	51 - 55	Female	Pancreatic	2	Stable	1.8	IMPACT-468	PD-1/PD-L1	PD	No	No	Yes	1.84	Alive	7.43	IV	Subsequent-line	0
9549	2017	61 - 65	Female	NSCLC	9.57	Stable	9.7	IMPACT-468	PD-1/PD-L1	PD	No	No	Yes	0.95	Dead	0.95	IV	Subsequent-line	2
9550	2017	71 - 75	Male	SCLC	4.13	Stable	9.7	IMPACT-468	Combo	PD	No	No	Yes	2.63	Dead	14.95	IV	Subsequent-line	1
9552	2018	66 - 70	Female	NSCLC	26.29	Stable	27.2	IMPACT-468	PD-1/PD-L1	PR	Yes	Yes	Yes	13.14	Alive	15.11	IV	Subsequent-line
9553	2018	61 - 65	Female	Endometrial	4.59	Stable	0.9	IMPACT-468	PD-1/PD-L1	SD	No	No	Yes	3.15	Dead	3.15	IV	Subsequent-line	1
9554	2017	26 - 30	Female	Ovarian	4.38	Stable	0.9	IMPACT-468	PD-1/PD-L1	PD	No	No	Yes	1.61	Dead	11.7	IV	Subsequent-line	1
9555	2017	91 - 95	Male	Melanoma	12.45	Stable	79.9	IMPACT-468	PD-1/PD-L1	PR	Yes	Yes	Yes	6.74	Dead	6.74	IV	First-line	0
9556	2017	61 - 65	Female	NSCLC	6.28	Stable	16.7	IMPACT-468	PD-1/PD-L1	PR	Yes	Yes	Yes	17.22	Alive	24.8	IV	Subsequent-line	1
9557	2017	61 - 65	Female	NSCLC	7.75	Stable	7	IMPACT-468	PD-1/PD-L1	PR	Yes	Yes	Yes	15.11	Dead	21.52	IV	Subsequent-line
9558	2018	36 - 40	Female	Colorectal	3.44	Stable	6.1	IMPACT-468	Combo	PD	No	No	Yes	0.46	Alive	14.36	IV	Subsequent-line	0
9559	2018	71 - 75	Male	NSCLC	2.82	Stable	6.1	IMPACT-468	PD-1/PD-L1	PR	Yes	Yes	No	14.59	Alive	14.59	IV	First-line	0
9560	2017	61 - 65	Female	Gastric	4.82	Stable	4.4	IMPACT-468	PD-1/PD-L1	PR	Yes	Yes	Yes	7.89	Dead	7.89	IV	First-line	0
9561	2018	46 - 50	Male	Breast	2.75	Stable	36	IMPACT-468	PD-1/PD-L1	CR	Yes	Yes	No	9.2	Alive	9.66	II	Subsequent-line
9562	2018	91 - 95	Male	Melanoma	3.8	Stable	1.8	IMPACT-468	PD-1/PD-L1	PD	No	No	Yes	0.66	Dead	3.68	IV	First-line	2
9563	2018	41 - 45	Female	Head & Neck	11	Stable	4.4	IMPACT-468	PD-1/PD-L1	PD	No	No	Yes	0.82	Dead	7.69	IV	Subsequent-line	1
9564	2017	81 - 85	Male	Melanoma	4.73	Stable	44.8	IMPACT-468	PD-1/PD-L1	PD	No	No	Yes	2.96	Dead	10.91	IV	First-line	1
9565	2017	71 - 75	Female	Endometrial	0.83	Stable	7.9	IMPACT-468	Combo	SD	No	No	Yes	3.45	Dead	12.75	IV	Subsequent-line	0
9566	2017	61 - 65	Female	Endometrial	1.79	Stable	1.8	IMPACT-468	PD-1/PD-L1	PD	No	No	Yes	1.61	Dead	10.28	IV	Subsequent-line	0
9567	2017	46 - 50	Female	NSCLC	0.65	Stable	3.5	IMPACT-468	PD-1/PD-L1	PD	No	No	Yes	1.12	Alive	27.37	IV	First-line	1
9568	2017	71 - 75	Male	SCLC	6.62	Stable	15.8	IMPACT-468	Combo	PD	No	No	Yes	0.36	Dead	0.36	IV	Subsequent-line	1
9569	2017	71 - 75	Male	Melanoma	3.2	Stable	17.6	IMPACT-468	PD-1/PD-L1	PD	No	No	Yes	1.31	Alive	18.92	III	First-line	0
9570	2017	61 - 65	Male	Esophageal	5	Stable	11.4	IMPACT-468	PD-1/PD-L1	PR	Yes	Yes	Yes	10.94	Alive	18.17	IV	Subsequent-line	0
9571	2018	51 - 55	Female	Ovarian	6.2	Unstable	43.9	IMPACT-468	PD-1/PD-L1	SD	No	No	Yes	4.01	Dead	6.37	IV	Subsequent-line	1
9572	2018	61 - 65	Female	Endometrial	7	Unstable	21.1	IMPACT-468	PD-1/PD-L1	PD	No	No	Yes	0.56	Alive	14.32	IV	Subsequent-line	0
9574	2017	66 - 70	Male	NSCLC	5.57	Stable	6.1	IMPACT-468	PD-1/PD-L1	PD	No	No	Yes	0.99	Dead	0.99	IV	Subsequent-line	1
9575	2017	66 - 70	Male	Melanoma	4.24	Stable	17.6	IMPACT-468	PD-1/PD-L1	CR	Yes	Yes	No	23	Alive	23.72	III	First-line	0
9576	2017	71 - 75	Male	Melanoma	8.8	Stable	31.6	IMPACT-468	PD-1/PD-L1	PR	Yes	Yes	No	15.34	Alive	15.54	III	First-line	0
9577	2018	76 - 80	Male	Melanoma	3.67	Stable	41.3	IMPACT-468	Combo	PR	Yes	Yes	No	12.09	Alive	13.11	IV	First-line	1
9578	2017	66 - 70	Male	Melanoma	0.98	Stable	0	IMPACT-468	PD-1/PD-L1	PD	No	No	Yes	1.51	Alive	11.76	IV	First-line	1
9579	2018	61 - 65	Female	Endometrial	3.33	Stable	7.9	IMPACT-468	PD-1/PD-L1	PD	No	No	Yes	0.99	Alive	13.86	IV	Subsequent-line	1
9580	2018	51 - 55	Female	Melanoma	2	Stable	14.9	IMPACT-468	PD-1/PD-L1	SD	No	Yes	No	11.04	Alive	11.04		Subsequent-line	0
9581	2018	56 - 60	Female	Endometrial	3.21	Unstable	52.7	IMPACT-468	PD-1/PD-L1	PR	Yes	Yes	No	14.26	Alive	14.49	IV	Subsequent-line	0
9582	2017	76 - 80	Male	NSCLC	16.67	Stable	0.9	IMPACT-468	PD-1/PD-L1	PD	No	No	Yes	1.61	Dead	2.23	IV	Subsequent-line	1
9583	2017	51 - 55	Female	Esophageal	3.56	Unstable	43.9	IMPACT-468	PD-1/PD-L1	CR	Yes	Yes	No	19.78	Alive	19.78	IV	Subsequent-line	1
9585	2018	71 - 75	Male	NSCLC	4.63	Stable	2.6	IMPACT-468	PD-1/PD-L1	PD	No	No	Yes	1.15	Alive	15.7	IV	Subsequent-line	1
9587	2018	66 - 70	Female	SCLC	16.38	Stable	5.3	IMPACT-468	PD-1/PD-L1	PD	No	No	Yes	1.18	Dead	1.81	IV	Subsequent-line	1
9588	2017	66 - 70	Female	Esophageal	14.57	Unstable	33.4	IMPACT-468	PD-1/PD-L1	PR	Yes	Yes	No	0.92	Alive	2.3	IV	Subsequent-line	2
9589	2017	46 - 50	Female	Colorectal	2.78	Stable	2.6	IMPACT-468	PD-1/PD-L1	PD	No	No	Yes	2.23	Dead	9.59	IV	Subsequent-line	1
9590	2017	61 - 65	Male	Hepatobiliary	7	Stable	7	IMPACT-468	PD-1/PD-L1	PR	Yes	Yes	No	20.47	Alive	21.49	IV	Subsequent-line	1
9591	2018	56 - 60	Male	Pancreatic	4.3	Stable	3.5	IMPACT-468	PD-1/PD-L1	SD	No	No	Yes	4.27	Dead	14.42	IV	Subsequent-line	0
9592	2018	66 - 70	Male	NSCLC	4.06	Stable	6.1	IMPACT-468	PD-1/PD-L1	SD	No	No	Yes	2.6	Dead	16.16	IV	Subsequent-line	0
9594	2018	71 - 75	Female	Pancreatic	6.36	Stable	10.5	IMPACT-468	PD-1/PD-L1	PD	No	No	Yes	2.53	Dead	4.14	IV	Subsequent-line	1
9595	2017	66 - 70	Male	Melanoma	2.27	Stable	5.3	IMPACT-468	Combo	PR	Yes	Yes	Yes	6.93	Alive	27.1	IV	First-line	1
9596	2017	86 - 90	Male	Melanoma	4.06	Stable	52.7	IMPACT-468	PD-1/PD-L1	PR	Yes	Yes	No	22.77	Alive	25.76	IV	First-line	1
9598	2018	61 - 65	Male	NSCLC	5.9	Stable	14.9	IMPACT-468	PD-1/PD-L1	PR	Yes	Yes	Yes	14.95	Alive	17.25	IV	Subsequent-line	0
9600	2017	66 - 70	Female	Melanoma	1.53	Stable	7	IMPACT-468	PD-1/PD-L1	PR	Yes	Yes	No	25.53	Alive	25.72	IV	First-line
9601	2017	56 - 60	Female	Colorectal	2.2	Indeterminate	6.1	IMPACT-468	PD-1/PD-L1	SD	No	Yes	Yes	11.73	Alive	19.19	IV	Subsequent-line	1
9602	2018	71 - 75	Female	Endometrial	4.16	Stable	6.1	IMPACT-468	PD-1/PD-L1	SD	No	No	Yes	2.53	Alive	9.76	IV	Subsequent-line	1
9603	2017	61 - 65	Male	NSCLC	5.18	Indeterminate	8.8	IMPACT-468	PD-1/PD-L1	PD	No	No	Yes	0.69	Dead	1.28	IV	First-line	2
9604	2018	56 - 60	Male	Head & Neck	27	Stable	3.5	IMPACT-468	PD-1/PD-L1	PD	No	No	Yes	0.72	Dead	3.55	IV	Subsequent-line	1
9605	2017	56 - 60	Female	Endometrial	3.42	Unstable	29.8	IMPACT-468	PD-1/PD-L1	PD	No	No	Yes	1.61	Dead	11.93	IV	Subsequent-line	0
9606	2018	66 - 70	Female	NSCLC	7.36	Stable	0.9	IMPACT-468	PD-1/PD-L1	PD	No	No	Yes	1.81	Dead	1.81	IV	Subsequent-line	1
9607	2018	36 - 40	Male	Sarcoma	7.11	Stable	0	IMPACT-468	PD-1/PD-L1	PD	No	No	Yes	1.38	Dead	6.87	IV	Subsequent-line	0
9609	2018	56 - 60	Female	NSCLC	2.56	Stable	7.9	IMPACT-468	PD-1/PD-L1	PR	Yes	Yes	No	12.19	Alive	12.68	IV	Subsequent-line	0
9610	2017	76 - 80	Female	Bladder	2.13	Stable	6.1	IMPACT-468	PD-1/PD-L1	PD	No	No	Yes	1.87	Dead	24.71	IV	First-line	0
9611	2017	61 - 65	Male	Renal	3.31	Stable	4.4	IMPACT-468	PD-1/PD-L1	PR	Yes	Yes	Yes	3.81	Alive	17.68	IV	Subsequent-line	1
9612	2017	46 - 50	Male	Gastric	3.25	Stable	4.4	IMPACT-468	Combo	PD	No	No	Yes	0.33	Dead	21.95	IV	First-line	0
9613	2018	71 - 75	Male	NSCLC	4.78	Stable	75.5	IMPACT-468	PD-1/PD-L1	PR	Yes	Yes	No	19.09	Alive	19.78	IV	Subsequent-line	1
9614	2017	76 - 80	Male	NSCLC	2.67	Stable	5.3	IMPACT-468	PD-1/PD-L1	CR	Yes	Yes	No	23.03	Alive	23.06	IV	Subsequent-line	0
9615	2018	31 - 35	Female	Head & Neck	5	Stable	4.4	IMPACT-468	PD-1/PD-L1	PD	No	No	Yes	1.77	Dead	4.04	IV	Subsequent-line	1
9616	2018	31 - 35	Male	Melanoma	1.6	Indeterminate	11.4	IMPACT-468	Combo	PD	No	No	Yes	1.71	Dead	6.57	IV	Subsequent-line	0
9617	2018	61 - 65	Male	Pancreatic	1.22	Stable	0.9	IMPACT-468	PD-1/PD-L1	PD	No	No	Yes	1.48	Dead	4.34	IV	Subsequent-line	1
9618	2017	76 - 80	Female	NSCLC	4.42	Stable	5.3	IMPACT-468	PD-1/PD-L1	PD	No	No	Yes	3.98	Dead	3.98	IV	Subsequent-line	1
9619	2017	61 - 65	Male	Renal	5.88	Stable	1.8	IMPACT-468	Combo	PD	No	No	Yes	1.58	Dead	6.21	IV	Subsequent-line	1
9620	2018	66 - 70	Male	Esophageal	5.42	Indeterminate	6.1	IMPACT-468	PD-1/PD-L1	PD	No	No	Yes	0.85	Dead	0.85	IV	Subsequent-line	2
9622	2018	76 - 80	Female	NSCLC	15.93	Stable	2.6	IMPACT-468	PD-1/PD-L1	PR	Yes	Yes	Yes	14.85	Alive	16.69	IV	First-line	1
9623	2018	71 - 75	Male	NSCLC	3.05	Stable	0.9	IMPACT-468	PD-1/PD-L1	PD	No	No	Yes	2.6	Alive	15.9	IV	Subsequent-line
9624	2018	61 - 65	Male	NSCLC	3.36	Stable	0.9	IMPACT-468	PD-1/PD-L1	PR	Yes	Yes	Yes	5.32	Alive	13.31	IV	Subsequent-line	0
9626	2017	46 - 50	Female	Ovarian	3.21	Stable	2.6	IMPACT-468	PD-1/PD-L1	SD	No	No	Yes	1.64	Dead	10.87	IV	Subsequent-line	1
9627	2018	51 - 55	Male	Colorectal	3.88	Stable	8.8	IMPACT-468	PD-1/PD-L1	CR	Yes	Yes	Yes	13.63	Alive	15.9	IV	Subsequent-line	0
9628	2018	56 - 60	Female	NSCLC	3.08	Stable	4.4	IMPACT-468	PD-1/PD-L1	PD	No	No	Yes	1.81	Dead	4.24	IV	Subsequent-line	1
9629	2018	41 - 45	Female	NSCLC	6.13	Stable	5.3	IMPACT-468	PD-1/PD-L1	PD	No	No	Yes	1.61	Dead	10.22	IV	Subsequent-line	1
9631	2018	71 - 75	Female	NSCLC	11.33	Indeterminate	6.1	IMPACT-468	PD-1/PD-L1	PD	No	No	Yes	1.87	Dead	4.47	IV	Subsequent-line	2
9633	2018	46 - 50	Male	NSCLC	49.5	Stable	12.3	IMPACT-468	PD-1/PD-L1	PD	No	No	Yes	1.22	Dead	1.22	IV	Subsequent-line	1
9634	2017	76 - 80	Female	Gastric	3.25	Stable	2.6	IMPACT-468	PD-1/PD-L1	PR	Yes	Yes	Yes	10.97	Alive	23.89	IV	First-line	1
9635	2017	76 - 80	Male	NSCLC	8.13	Stable	18.4	IMPACT-468	PD-1/PD-L1	PD	No	No	Yes	1.45	Dead	3.88	IV	Subsequent-line	2
9636	2017	71 - 75	Male	Melanoma	2.24	Stable	48.3	IMPACT-468	PD-1/PD-L1	CR	Yes	Yes	No	19.55	Alive	19.55	IV	First-line	0
9637	2018	51 - 55	Female	NSCLC	4.36	Stable	23.7	IMPACT-468	PD-1/PD-L1	PR	Yes	Yes	No	16.79	Alive	17.48	IV	Subsequent-line	1
9638	2018	16 - 20	Male	Sarcoma	5.9	Stable	0	IMPACT-468	PD-1/PD-L1	PD	No	No	Yes	1.51	Dead	4.73	IV	Subsequent-line	1
9640	2017	36 - 40	Male	SCLC	4.29	Stable	12.3	IMPACT-468	Combo	PD	No	No	Yes	1.08	Dead	9.07	IV	Subsequent-line
9642	2017	46 - 50	Male	Bladder	6.25	Stable	0.9	IMPACT-468	PD-1/PD-L1	PD	No	No	Yes	1.58	Dead	1.58	IV	First-line	0
9643	2018	46 - 50	Male	Gastric	6.18	Stable	2.6	IMPACT-468	Combo	PD	No	No	Yes	1.64	Alive	2.23	IV	Subsequent-line	0
9644	2017	66 - 70	Male	NSCLC	12.29	Stable	3.5	IMPACT-468	PD-1/PD-L1	SD	No	No	Yes	4.47	Alive	20.76	III	Subsequent-line	2
9645	2017	41 - 45	Male	Bladder	4.23	Stable	17.6	IMPACT-468	PD-1/PD-L1	CR	Yes	Yes	No	21.68	Alive	21.68	IV	First-line	1
9646	2017	51 - 55	Male	NSCLC	8.15	Stable	7	IMPACT-468	PD-1/PD-L1	PD	No	No	Yes	1.61	Alive	5.72	IV	First-line	3
9648	2018	66 - 70	Female	Sarcoma	4	Stable	0.9	IMPACT-468	PD-1/PD-L1	SD	No	Yes	Yes	8.21	Alive	14.06	IV	Subsequent-line	0
9649	2018	61 - 65	Male	SCLC	5.38	Stable	14	IMPACT-468	Combo	PD	No	No	Yes	0.85	Alive	17.25	IV	Subsequent-line	1
9650	2018	71 - 75	Female	NSCLC	7	Stable	5.3	IMPACT-468	PD-1/PD-L1	PD	No	No	Yes	2.79	Dead	3.58	IV	Subsequent-line	1
9652	2017	66 - 70	Male	NSCLC	4.25	Stable	4.4	IMPACT-468	PD-1/PD-L1	PD	No	No	Yes	0.36	Dead	0.36	IV	First-line	0
9653	2018	71 - 75	Female	SCLC	0.47	Stable	4.4	IMPACT-468	Combo	PD	No	No	Yes	1.61	Dead	3.68	IV	Subsequent-line	1
9654	2018	61 - 65	Male	Head & Neck	8.17	Stable	5.3	IMPACT-468	PD-1/PD-L1	PD	No	No	Yes	2.53	Dead	2.53	IV	Subsequent-line	1
9655	2018	46 - 50	Male	Colorectal	4.08	Stable	4.4	IMPACT-468	Combo	PD	No	No	Yes	1.74	Alive	10.28	IV	Subsequent-line	0
9657	2018	56 - 60	Female	NSCLC	2.67	Stable	17.6	IMPACT-468	PD-1/PD-L1	PR	Yes	Yes	No	10.58	Alive	11.07	IV	Subsequent-line	1
9658	2018	66 - 70	Male	Sarcoma	4.36	Stable	5.3	IMPACT-468	PD-1/PD-L1	PD	No	No	Yes	0.95	Dead	4.99		Subsequent-line	0
9659	2018	51 - 55	Male	NSCLC	6.11	Stable	1.8	IMPACT-468	PD-1/PD-L1	PD	No	No	Yes	0.82	Dead	6.54	IV	Subsequent-line	0
9661	2018	66 - 70	Male	Esophageal	4.13	Stable	8.8	IMPACT-468	PD-1/PD-L1	PD	No	No	Yes	0.62	Dead	6.67	IV	Subsequent-line	2
9662	2017	61 - 65	Male	NSCLC	2.64	Stable	1.8	IMPACT-468	PD-1/PD-L1	PD	No	No	Yes	1.94	Dead	5.03	IV	Subsequent-line	0
9663	2017	61 - 65	Female	Melanoma	2.86	Stable	13.2	IMPACT-468	Combo	PR	Yes	Yes	No	24.15	Alive	24.15	IV	First-line	0
9664	2018	56 - 60	Male	SCLC	10.75	Stable	6.1	IMPACT-468	Combo	PD	No	No	Yes	0.89	Dead	1.22	IV	Subsequent-line	1
9665	2017	31 - 35	Female	Gastric	2.86	Stable	2.6	IMPACT-468	PD-1/PD-L1	SD	No	Yes	Yes	9.43	Alive	17.25	IV	First-line	0
9666	2017	46 - 50	Female	Melanoma	2	Stable	2.6	IMPACT-468	Combo	PD	No	No	Yes	0.59	Dead	8.9		First-line	1
9667	2017	61 - 65	Male	Melanoma	4.8	Stable	36.9	IMPACT-468	Combo	PR	Yes	Yes	Yes	6.28	Dead	13.37	IV	First-line	1
9668	2017	66 - 70	Male	NSCLC	10.91	Stable	4.4	IMPACT-468	PD-1/PD-L1	PD	No	No	Yes	1.28	Dead	1.28	IV	Subsequent-line	1
9669	2017	56 - 60	Male	Gastric	3.91	Stable	3.5	IMPACT-468	PD-1/PD-L1	PR	Yes	Yes	Yes	6.87	Dead	17.61	IV	First-line	0
9670	2017	61 - 65	Female	NSCLC	2.2	Stable	18.4	IMPACT-468	PD-1/PD-L1	PR	Yes	Yes	No	22.51	Alive	23	IV	First-line	0
9671	2018	56 - 60	Male	NSCLC	23.33	Stable	3.5	IMPACT-468	PD-1/PD-L1	PR	Yes	Yes	Yes	4.9	Dead	10.35	IV	Subsequent-line	1
9672	2017	56 - 60	Male	NSCLC	3.59	Stable	8.8	IMPACT-468	PD-1/PD-L1	PR	Yes	Yes	No	20.4	Alive	23.85	IV	Subsequent-line	1
9673	2018	51 - 55	Male	Sarcoma	16.5	Indeterminate	2.6	IMPACT-468	PD-1/PD-L1	SD	No	No	Yes	4.11	Alive	7.98	IV	Subsequent-line	1
9674	2018	61 - 65	Male	Gastric	2.22	Stable	1.8	IMPACT-468	PD-1/PD-L1	PD	No	No	Yes	2.53	Dead	3.19	IV	Subsequent-line	1
9675	2017	61 - 65	Male	Melanoma	2.87	Stable	47.4	IMPACT-468	Combo	CR	Yes	Yes	No	21.32	Alive	21.32	IV	First-line	0
9678	2018	61 - 65	Male	Pancreatic	4.75	Stable	3.5	IMPACT-468	PD-1/PD-L1	PD	No	No	Yes	1.77	Dead	5.52	IV	Subsequent-line	1
9681	2018	66 - 70	Male	SCLC	3.2	Stable	11.4	IMPACT-468	PD-1/PD-L1	PD	No	No	Yes	0.66	Dead	1.87	IV	Subsequent-line	2
9682	2018	46 - 50	Male	Melanoma	3.4	Stable	4.4	IMPACT-468	Combo	PD	No	No	Yes	2.5	Dead	14.29	IV	First-line	0
9683	2018	56 - 60	Female	Head & Neck	5	Stable	1.8	IMPACT-468	PD-1/PD-L1	PD	No	No	Yes	1.81	Alive	14.62	IV	Subsequent-line	0
9684	2018	61 - 65	Male	NSCLC	4.22	Stable	5.3	IMPACT-468	PD-1/PD-L1	SD	No	No	No	8.31	Alive	9.72	IV	Subsequent-line	0
9685	2018	66 - 70	Male	Colorectal	3.11	Indeterminate	22.8	IMPACT-468	PD-1/PD-L1	SD	No	No	Yes	5.39	Alive	12.98	IV	Subsequent-line	1
9686	2018	36 - 40	Male	Renal	2.69	Stable	3.5	IMPACT-468	PD-1/PD-L1	PR	Yes	Yes	Yes	7.36	Alive	18.23	IV	First-line	0
9687	2017	41 - 45	Male	Melanoma	3.25	Stable	14.9	IMPACT-468	Combo	PD	No	No	Yes	1.25	Alive	20.5	IV	First-line	0
9688	2017	61 - 65	Male	Head & Neck	9.86	Stable	9.7	IMPACT-468	PD-1/PD-L1	CR	Yes	Yes	No	20.93	Alive	22.6	IV	Subsequent-line	1
9689	2018	51 - 55	Male	Melanoma	26	Stable	16.7	IMPACT-468	PD-1/PD-L1	PD	No	No	Yes	0.23	Dead	0.23	IV	Subsequent-line	4
9690	2017	56 - 60	Male	Gastric	5.11	Stable	2.6	IMPACT-468	PD-1/PD-L1	PR	Yes	Yes	Yes	4.57	Dead	6.51	IV	First-line	0
9691	2017	71 - 75	Male	Esophageal	4.27	Stable	0.9	IMPACT-468	PD-1/PD-L1	PR	Yes	Yes	Yes	10.97	Alive	21.85	IV	First-line	1
9693	2017	56 - 60	Female	Endometrial	5.35	Unstable	40.4	IMPACT-468	PD-1/PD-L1	PR	Yes	Yes	Yes	9.17	Alive	23.1	IV	Subsequent-line	1
9694	2018	66 - 70	Female	Breast	5.6	Indeterminate	3.5	IMPACT-468	PD-1/PD-L1	PR	Yes	Yes	No	15.38	Alive	15.38	IV	Subsequent-line	1
9695	2018	41 - 45	Female	Endometrial	3.4	Stable	0.9	IMPACT-468	PD-1/PD-L1	SD	No	No	Yes	2.53	Dead	9.03	IV	Subsequent-line	0
9696	2017	66 - 70	Female	NSCLC	2.95	Stable	8.8	IMPACT-468	PD-1/PD-L1	PD	No	No	Yes	1.45	Dead	7.33	IV	First-line	0
9697	2017	46 - 50	Male	Renal	3.36	Stable	2.6	IMPACT-468	PD-1/PD-L1	PR	Yes	Yes	No	22.08	Alive	22.08	IV	First-line	0
9698	2017	86 - 90	Male	Sarcoma	4.09	Stable	1.8	IMPACT-468	PD-1/PD-L1	PR	Yes	Yes	Yes	9.07	Alive	19.42	IV	Subsequent-line	1
9699	2017	46 - 50	Male	Renal	10.67	Stable	1.8	IMPACT-468	PD-1/PD-L1	PR	Yes	Yes	No	22.08	Alive	22.08	IV	Subsequent-line	0
9701	2018	56 - 60	Female	Endometrial	3.78	Stable	3.5	IMPACT-468	Combo	PD	No	No	Yes	1.61	Dead	5.45	IV	Subsequent-line	1
9702	2018	81 - 85	Male	Melanoma	5.36	Stable	6.1	IMPACT-468	PD-1/PD-L1	PD	No	No	Yes	2.07	Dead	4.53	IV	First-line	2
9703	2017	76 - 80	Male	Bladder	1.59	Stable	2.6	IMPACT-468	PD-1/PD-L1	PD	No	No	Yes	1.12	Dead	2.92	IV	First-line	1
9707	2017	61 - 65	Female	Sarcoma	1.81	Stable	0	IMPACT-468	PD-1/PD-L1	PR	Yes	Yes	Yes	18.4	Dead	19.25	IV	Subsequent-line	1
9709	2017	66 - 70	Male	Melanoma	2.33	Stable	42.1	IMPACT-468	PD-1/PD-L1	SD	No	No	Yes	4.8	Alive	20.44	IV	First-line	0
9710	2017	86 - 90	Male	Bladder	4.33	Stable	6.1	IMPACT-468	PD-1/PD-L1	PD	No	No	Yes	1.68	Dead	4.07	IV	First-line	1
9711	2018	56 - 60	Female	Pancreatic	7.88	Stable	3.5	IMPACT-468	PD-1/PD-L1	PD	No	No	Yes	1.58	Dead	5.42	IV	Subsequent-line	1
9712	2017	56 - 60	Female	NSCLC	2.91	Stable	0.9	IMPACT-468	PD-1/PD-L1	PR	Yes	Yes	Yes	6.21	Alive	21.91	IV	First-line	1
9713	2018	66 - 70	Male	NSCLC	77.33	Stable	24.6	IMPACT-468	PD-1/PD-L1	PD	No	No	Yes	0.92	Dead	0.92	IV	Subsequent-line	1
9714	2018	31 - 35	Female	Hepatobiliary	2.78		7	IMPACT-468	PD-1/PD-L1	SD	No	No	Yes	7.13	Alive	17.68	IV	Subsequent-line	0
9715	2018	66 - 70	Female	NSCLC	6.5	Stable	6.1	IMPACT-468	PD-1/PD-L1	SD	No	No	Yes	2.07	Alive	10.97	IV	Subsequent-line	1
9716	2017	61 - 65	Male	NSCLC	2.48		6.1	IMPACT-468	PD-1/PD-L1	PD	No	No	Yes	1.38	Dead	2.46	IV	Subsequent-line	3
9717	2017	66 - 70	Female	NSCLC	6.5	Stable	14.9	IMPACT-468	PD-1/PD-L1	PR	Yes	Yes	Yes	3.61	Alive	21.29	IV	Subsequent-line	2
9721	2018	81 - 85	Male	NSCLC	7.83	Stable	9.7	IMPACT-468	PD-1/PD-L1	PD	No	No	Yes	1.64	Dead	2.69	IV	Subsequent-line	2
9723	2018	61 - 65	Female	NSCLC	10	Stable	3.5	IMPACT-468	PD-1/PD-L1	PD	No	No	Yes	1.41	Dead	3.68	IV	Subsequent-line	1
9725	2018	66 - 70	Female	Sarcoma	1.07	Stable	4.4	IMPACT-468	PD-1/PD-L1	PD	No	No	Yes	1.61	Dead	6.8	IV	Subsequent-line	0
9726	2018	66 - 70	Female	Endometrial	1.82	Stable	2.6	IMPACT-468	PD-1/PD-L1	PD	No	No	Yes	1.18	Dead	4.53	IV	Subsequent-line	0
9727	2017	56 - 60	Male	Gastric	8	Stable	0	IMPACT-468	PD-1/PD-L1	SD	No	No	Yes	6.97	Dead	12.32	IV	Subsequent-line	0
9728	2017	76 - 80	Female	NSCLC	4	Stable	19.3	IMPACT-468	PD-1/PD-L1	PR	Yes	Yes	Yes	4.96	Dead	18.37	IV	First-line	1
9729	2018	46 - 50	Male	NSCLC	10.38	Stable	15.8	IMPACT-468	PD-1/PD-L1	PD	No	No	Yes	0.99	Dead	0.99	IV	Subsequent-line	1
9730	2017	31 - 35	Female	NSCLC	1.53	Stable	4.4	IMPACT-468	PD-1/PD-L1	PD	No	No	Yes	1.38	Dead	7.23	IV	First-line	0
9731	2018	66 - 70	Female	NSCLC	5.75	Stable	5.3	IMPACT-468	PD-1/PD-L1	PD	No	No	Yes	0.79	Dead	0.79	IV	Subsequent-line	1
9732	2018	61 - 65	Female	Endometrial	9	Stable	7	IMPACT-468	PD-1/PD-L1	SD	No	No	Yes	2.53	Dead	15.51	IV	Subsequent-line	1
9733	2018	71 - 75	Male	NSCLC	3.29	Stable	12.3	IMPACT-468	PD-1/PD-L1	PD	No	No	Yes	0.46	Dead	2.4	IV	Subsequent-line	1
9734	2018	71 - 75	Male	NSCLC	3.6	Stable	5.3	IMPACT-468	PD-1/PD-L1	PD	No	No	Yes	1.35	Alive	14.13	IV	Subsequent-line	0
9735	2018	61 - 65	Male	Head & Neck	6.14	Stable	17.6	IMPACT-468	PD-1/PD-L1	PD	No	No	Yes	2.23	Dead	9.46	IV	Subsequent-line	1
9737	2018	61 - 65	Male	NSCLC	4	Stable	8.8	IMPACT-468	PD-1/PD-L1	PR	Yes	Yes	No	18.17	Alive	18.2	III	Subsequent-line	1
9738	2018	56 - 60	Female	NSCLC	2.42	Stable	1.8	IMPACT-468	PD-1/PD-L1	SD	No	No	Yes	4.17	Alive	13.8	IV	Subsequent-line	0
9739	2017	46 - 50	Male	Gastric	2.36	Stable	13.2	IMPACT-468	PD-1/PD-L1	PR	Yes	Yes	No	5.68	Alive	5.75	IV	First-line	0
9740	2018	56 - 60	Male	Hepatobiliary	14	Indeterminate	16.7	IMPACT-468	PD-1/PD-L1	SD	No	No	Yes	3.22	Alive	16.39	IV	Subsequent-line	0
9741	2018	71 - 75	Male	NSCLC	12.33	Stable	13.2	IMPACT-468	PD-1/PD-L1	PD	No	No	Yes	3.06	Dead	7.95	IV	First-line	1
9742	2017	56 - 60	Male	Sarcoma	2.21	Stable	16.7	IMPACT-468	PD-1/PD-L1	PR	Yes	Yes	No	22.08	Alive	22.77	IV	First-line	1
9743	2018	56 - 60	Female	Breast	4.75	Indeterminate	6.1	IMPACT-468	PD-1/PD-L1	PR	Yes	Yes	No	13.34	Alive	13.47	IV	Subsequent-line	0
9745	2018	66 - 70	Male	NSCLC	7.56	Stable	7.9	IMPACT-468	PD-1/PD-L1	SD	No	Yes	No	19.58	Alive	19.58	IV	Subsequent-line	0
9746	2018	61 - 65	Female	NSCLC	15.75	Stable	10.5	IMPACT-468	PD-1/PD-L1	PD	No	No	Yes	3.02	Dead	7.56	IV	Subsequent-line	1
9747	2018	76 - 80	Male	Hepatobiliary	5.71	Stable	4.4	IMPACT-468	PD-1/PD-L1	PD	No	No	Yes	2.6	Alive	15.38	III	Subsequent-line	1
9748	2017	46 - 50	Female	NSCLC	5.42	Stable	7	IMPACT-468	PD-1/PD-L1	PR	Yes	Yes	Yes	8.02	Dead	11.6	IV	First-line	1
9749	2018	91 - 95	Male	NSCLC	1.4	Stable	6.1	IMPACT-468	PD-1/PD-L1	PD	No	No	Yes	0.56	Dead	0.56	IV	Subsequent-line	1
9750	2018	76 - 80	Female	NSCLC	2.22	Stable	3.5	IMPACT-468	PD-1/PD-L1	SD	No	No	Yes	7.13	Dead	7.98	IV	Subsequent-line
9751	2017	71 - 75	Male	Bladder	8.72	Stable	6.1	IMPACT-468	PD-1/PD-L1	PR	Yes	Yes	Yes	6.31	Dead	8.57	IV	First-line	2
9753	2017	26 - 30	Male	NSCLC	8.72	Stable	4.4	IMPACT-468	PD-1/PD-L1	PD	No	No	Yes	1.41	Alive	19.88	IV	First-line	0
9754	2017	66 - 70	Female	NSCLC	3.56	Stable	1.8	IMPACT-468	PD-1/PD-L1	PD	No	No	Yes	1.25	Dead	6.8	IV	Subsequent-line	1
9755	2017	56 - 60	Male	NSCLC	4.23	Stable	15.8	IMPACT-468	PD-1/PD-L1	SD	No	No	Yes	16.76	Dead	21.39	IV	First-line	0
9756	2017	56 - 60	Male	Gastric	4.67	Stable	6.1	IMPACT-468	PD-1/PD-L1	PR	Yes	Yes	Yes	4.37	Dead	7.16	IV	First-line	0
9757	2017	56 - 60	Female	Bladder	2.06	Stable	19.3	IMPACT-468	PD-1/PD-L1	PD	No	No	Yes	1.25	Alive	18.17	IV	First-line	0
9758	2017	66 - 70	Male	NSCLC	2	Stable	9.7	IMPACT-468	PD-1/PD-L1	PD	No	No	Yes	1.51	Alive	22.28	IV	First-line	0
9759	2017	56 - 60	Male	NSCLC	4.5	Stable	12.3	IMPACT-468	PD-1/PD-L1	PR	Yes	Yes	Yes	16.13	Alive	23.06	IV	First-line	0
9760	2017	36 - 40	Male	Sarcoma	2.33	Stable	0.9	IMPACT-468	Combo	PD	No	No	Yes	2.07	Alive	21.42		First-line	0
9761	2018	61 - 65	Female	NSCLC	14.2		0	IMPACT-468	PD-1/PD-L1	PD	No	No	Yes	2	Dead	2.53	IV	Subsequent-line
9762	2018	71 - 75	Female	NSCLC	2.69	Stable	12.3	IMPACT-468	PD-1/PD-L1	SD	No	Yes	Yes	12.55	Alive	14.72	IV	Subsequent-line	1
9763	2018	56 - 60	Female	Pancreatic	3.35	Stable	2.6	IMPACT-468	PD-1/PD-L1	PD	No	No	Yes	1.45	Alive	3.22	IV	Subsequent-line	1
9765	2018	81 - 85	Female	Gastric	3.31	Stable	2.6	IMPACT-468	PD-1/PD-L1	PR	Yes	Yes	Yes	4.8	Dead	5.55	IV	Subsequent-line	1
9766	2018	61 - 65	Female	Head & Neck	11.2	Stable	7.9	IMPACT-468	PD-1/PD-L1	PD	No	No	Yes	2.53	Dead	9.59	IV	Subsequent-line	1
9767	2018	66 - 70	Female	NSCLC	4.28	Stable	24.6	IMPACT-468	PD-1/PD-L1	PR	Yes	Yes	No	15.64	Alive	15.67	IV	First-line
9768	2017	71 - 75	Male	Melanoma	9.2	Stable	144.8	IMPACT-468	PD-1/PD-L1	PD	No	No	Yes	0.23	Dead	0.23	IV	First-line	3
9769	2017	66 - 70	Male	Head & Neck	7.38	Stable	59.7	IMPACT-468	PD-1/PD-L1	PR	Yes	Yes	No	21.65	Alive	21.65	IV	Subsequent-line	1
9770	2018	51 - 55	Male	Renal	4	Stable	3.5	IMPACT-468	PD-1/PD-L1	PD	No	No	Yes	0.2	Dead	3.84	IV	Subsequent-line	0
9771	2018	51 - 55	Female	Hepatobiliary	6.14	Stable	10.5	IMPACT-468	PD-1/PD-L1	SD	No	No	Yes	2.3	Dead	3.09	IV	Subsequent-line	1
9772	2017	41 - 45	Male	NSCLC	4.2	Stable	0.9	IMPACT-468	PD-1/PD-L1	PD	No	No	Yes	0.82	Alive	22.67	IV	Subsequent-line
9773	2017	51 - 55	Male	Gastric	8.44	Unstable	47.4	IMPACT-468	PD-1/PD-L1	PR	Yes	Yes	No	20.01	Alive	20.01	IV	First-line	0
9774	2017	66 - 70	Female	Melanoma	3.2	Stable	4.4	IMPACT-468	PD-1/PD-L1	PR	Yes	Yes	Yes	9.03	Alive	19.15	IV	First-line	0
9775	2018	66 - 70	Male	NSCLC	7	Stable	6.1	IMPACT-468	PD-1/PD-L1	PD	No	No	Yes	1.18	Dead	14.55	IV	Subsequent-line	1
9776	2018	41 - 45	Male	NSCLC	4.43	Stable	2.6	IMPACT-468	PD-1/PD-L1	PD	No	No	Yes	1.41	Dead	9	IV	Subsequent-line	1
9778	2017	36 - 40	Male	Melanoma	1.6	Stable	1.8	IMPACT-468	Combo	SD	No	No	Yes	4.6	Alive	20.37	IV	First-line	0
9780	2018	66 - 70	Female	NSCLC	6.53	Stable	8.8	IMPACT-468	PD-1/PD-L1	PD	No	No	Yes	1.84	Dead	7.36	IV	Subsequent-line	1
9781	2018	31 - 35	Male	Colorectal	4.3	Unstable	368.6	IMPACT-468	PD-1/PD-L1	PR	Yes	Yes	No	16.95	Alive	16.95	III	First-line	1
9783	2017	81 - 85	Male	Melanoma	1.58	Stable	4.4	IMPACT-468	Combo	SD	No	Yes	Yes	8.28	Dead	11.79	IV	First-line	1
9785	2018	56 - 60	Male	Renal	14.6	Stable	3.5	IMPACT-468	PD-1/PD-L1	PD	No	No	Yes	0.89	Dead	6.01	IV	Subsequent-line	1
9786	2018	61 - 65	Male	Sarcoma	4.53	Stable	1.8	IMPACT-468	PD-1/PD-L1	PD	No	No	Yes	1.87	Dead	8.9	IV	Subsequent-line	0
9789	2018	71 - 75	Female	Endometrial	7.67	Stable	4.4	IMPACT-468	PD-1/PD-L1	CR	Yes	Yes	No	12.42	Alive	12.42	IV	Subsequent-line	0
9790	2018	66 - 70	Male	Sarcoma	13.4	Stable	4.4	IMPACT-468	PD-1/PD-L1	PD	No	No	Yes	1.31	Dead	5.59	IV	Subsequent-line	0
9791	2017	51 - 55	Male	Sarcoma	4.35	Stable	0.9	IMPACT-468	PD-1/PD-L1	PR	Yes	Yes	Yes	5.49	Alive	10.81	IV	Subsequent-line	0
9792	2018	41 - 45	Male	NSCLC	9	Stable	11.4	IMPACT-468	PD-1/PD-L1	SD	No	No	Yes	4.86	Dead	15.67	IV	Subsequent-line	1
9793	2018	46 - 50	Female	Breast	9.33	Stable	2.6	IMPACT-468	PD-1/PD-L1	PD	No	No	Yes	0.85	Dead	0.99	IV	Subsequent-line	0
9794	2017	66 - 70	Male	Melanoma	1.32		3.5	IMPACT-468	PD-1/PD-L1	PD	No	No	Yes	1.31	Dead	1.31	IV	Subsequent-line	3
9795	2017	76 - 80	Male	NSCLC	5.04	Stable	5.3	IMPACT-468	PD-1/PD-L1	PR	Yes	Yes	Yes	13.04	Dead	17.28	IV	First-line
9796	2017	71 - 75	Male	Melanoma	5.71	Stable	12.3	IMPACT-468	Combo	PR	Yes	Yes	Yes	13.8	Alive	21.26	IV	First-line	0
9798	2018	66 - 70	Female	Hepatobiliary	3.45	Stable	2.6	IMPACT-468	PD-1/PD-L1	PD	No	No	Yes	0.76	Dead	0.76	IV	Subsequent-line	0
9801	2018	56 - 60	Male	Bladder	1.6	Stable	4.4	IMPACT-468	PD-1/PD-L1	PD	No	No	Yes	2.63	Alive	8.05	IV	Subsequent-line	1
9802	2017	61 - 65	Male	NSCLC	6	Stable	5.3	IMPACT-468	PD-1/PD-L1	PD	No	No	Yes	1.48	Dead	14.95	IV	First-line	1
9803	2017	66 - 70	Male	NSCLC	14.7	Stable	4.4	IMPACT-468	PD-1/PD-L1	PD	No	No	Yes	0.92	Dead	8.08	IV	First-line	0
9804	2018	46 - 50	Male	Hepatobiliary	3.47	Stable	3.5	IMPACT-468	PD-1/PD-L1	PD	No	No	Yes	2.17	Alive	2.3	IV	Subsequent-line	1
9805	2017	61 - 65	Female	NSCLC	5.36	Stable	4.4	IMPACT-468	PD-1/PD-L1	PR	Yes	Yes	Yes	6.64	Alive	22.34	IV	First-line	1
9806	2018	46 - 50	Female	Breast	0.8	Indeterminate	5.3	IMPACT-468	PD-1/PD-L1	PD	No	No	Yes	1.41	Alive	11.73	IV	Subsequent-line	0
9808	2017	61 - 65	Female	NSCLC	2.6	Stable	20.2	IMPACT-468	PD-1/PD-L1	SD	No	No	Yes	3.38	Alive	21.82	IV	First-line	1
9809	2018	61 - 65	Female	Endometrial	1.29	Unstable	31.6	IMPACT-468	PD-1/PD-L1	SD	No	Yes	Yes	10.74	Alive	13.5	IV	Subsequent-line	1
9810	2018	66 - 70	Female	SCLC	3.94	Stable	4.4	IMPACT-468	Combo	PR	Yes	Yes	No	4.86	Alive	5.85	IV	Subsequent-line
9811	2018	61 - 65	Male	Melanoma	3.53	Stable	51.8	IMPACT-468	PD-1/PD-L1	CR	Yes	Yes	No	16.1	Alive	16.23	IV	First-line	0
9812	2018	56 - 60	Male	NSCLC	4.78	Stable	2.6	IMPACT-468	PD-1/PD-L1	PD	No	No	Yes	0.3	Alive	13.57	IV	Subsequent-line	1
9813	2017	56 - 60	Male	Melanoma	5.33	Stable	19.3	IMPACT-468	Combo	PD	No	No	Yes	0.26	Dead	2.4	IV	First-line	2
9815	2018	46 - 50	Male	Renal	2.16	Stable	7	IMPACT-468	Combo	PR	Yes	Yes	No	10.12	Alive	12.06	IV	First-line	0
9816	2017	71 - 75	Male	NSCLC	10.8	Stable	4.4	IMPACT-468	PD-1/PD-L1	PD	No	No	Yes	1.22	Alive	21.91	IV	First-line	0
9817	2018	61 - 65	Female	Pancreatic	4.4	Stable	2.6	IMPACT-468	PD-1/PD-L1	PD	No	No	Yes	0.53	Dead	2	IV	Subsequent-line	1
9818	2018	51 - 55	Male	Bladder	4	Stable	13.2	IMPACT-468	Combo	PR	Yes	Yes	Yes	6.08	Alive	11.96	IV	Subsequent-line	0
9819	2017	56 - 60	Female	NSCLC	3.75	Stable	13.2	IMPACT-468	PD-1/PD-L1	PD	No	No	Yes	1.41	Dead	5.82	IV	First-line	0
9820	2017	71 - 75	Female	NSCLC	2.88	Stable	5.3	IMPACT-468	PD-1/PD-L1	PD	No	No	Yes	0.1	Dead	0.1	IV	First-line	3
9821	2018	71 - 75	Male	NSCLC	3.55	Stable	11.4	IMPACT-468	PD-1/PD-L1	PR	Yes	Yes	No	17.25	Alive	17.25	IV	First-line	1
9822	2018	61 - 65	Male	Melanoma	2.73	Stable	8.8	IMPACT-468	PD-1/PD-L1	PD	No	No	Yes	2.99	Dead	9.76	IV	First-line	1
9823	2017	71 - 75	Female	NSCLC	8	Stable	2.6	IMPACT-468	PD-1/PD-L1	PD	No	No	Yes	1.87	Dead	19.68	IV	First-line	1
9824	2017	71 - 75	Male	Gastric	4	Stable	6.1	IMPACT-468	Combo	PR	Yes	Yes	Yes	19.35	Alive	20.44	IV	First-line	0
9826	2018	46 - 50	Female	NSCLC	4.33	Stable	2.6	IMPACT-468	PD-1/PD-L1	PD	No	No	Yes	1.64	Dead	2.04	IV	Subsequent-line	3
9827	2018	26 - 30	Male	Head & Neck	32.17	Stable	0	IMPACT-468	PD-1/PD-L1	PD	No	No	Yes	0.3	Dead	0.62	IV	Subsequent-line	1
9829	2018	91 - 95	Male	Bladder	12.75	Stable	6.1	IMPACT-468	PD-1/PD-L1	PD	No	No	Yes	4.14	Dead	4.14	IV	Subsequent-line	1
9830	2017	46 - 50	Male	Melanoma	2.33	Stable	4.4	IMPACT-468	PD-1/PD-L1	PD	No	No	Yes	1.91	Alive	20.76	IV	First-line	0
9831	2018	71 - 75	Male	Pancreatic	1.81	Stable	3.5	IMPACT-468	PD-1/PD-L1	PD	No	No	Yes	1.35	Dead	1.91	IV	Subsequent-line	1
9833	2017	46 - 50	Male	Head & Neck	9.6	Stable	7.9	IMPACT-468	PD-1/PD-L1	SD	No	No	Yes	5.55	Alive	21.65	IV	First-line	0
9834	2018	51 - 55	Female	Colorectal	18.8	Stable	12.3	IMPACT-468	PD-1/PD-L1	PD	No	No	Yes	0.43	Dead	0.43	IV	Subsequent-line	2
9836	2018	46 - 50	Female	Breast	3	Stable	1.8	IMPACT-468	PD-1/PD-L1	PD	No	No	Yes	3.52	Dead	3.52	IV	Subsequent-line	1
9837	2017	71 - 75	Female	Esophageal	5.64	Stable	4.4	IMPACT-468	PD-1/PD-L1	PR	Yes	Yes	Yes	5.52	Alive	19.32	IV	First-line	0
9838	2017	56 - 60	Female	NSCLC	4.76	Stable	7.9	IMPACT-468	PD-1/PD-L1	PD	No	No	Yes	1.58	Dead	5.06	IV	First-line	1
9839	2017	76 - 80	Female	NSCLC	1.76	Stable	24.6	IMPACT-468	PD-1/PD-L1	PD	No	No	Yes	2.4	Dead	5.85	IV	Subsequent-line	2
9840	2017	61 - 65	Male	NSCLC	6.56	Stable	1.8	IMPACT-468	PD-1/PD-L1	PR	Yes	Yes	Yes	3.94	Dead	10.94	IV	First-line	1
9841	2018	61 - 65	Male	NSCLC	8.83	Stable	32.5	IMPACT-468	PD-1/PD-L1	SD	No	No	Yes	5.32	Dead	10.41	III	Subsequent-line	1
9842	2018	61 - 65	Male	Esophageal	13.25	Stable	4.4	IMPACT-468	PD-1/PD-L1	PD	No	No	Yes	0.82	Dead	0.82	IV	Subsequent-line	2
9843	2017	66 - 70	Female	Hepatobiliary	3.6	Stable	2.6	IMPACT-468	PD-1/PD-L1	PR	Yes	Yes	No	17.51	Alive	19.55	II	First-line	1
9845	2017	41 - 45	Female	Ovarian	2.44	Indeterminate	32.5	IMPACT-468	PD-1/PD-L1	CR	Yes	Yes	No	19.48	Alive	19.75	IV	Subsequent-line	0
9846	2018	66 - 70	Male	Pancreatic	6.5	Stable	3.5	IMPACT-468	PD-1/PD-L1	PD	No	No	Yes	1.71	Alive	2.6	IV	Subsequent-line	1
9847	2018	51 - 55	Male	NSCLC	2.44	Stable	2.6	IMPACT-468	PD-1/PD-L1	PR	Yes	Yes	No	11.04	Alive	11.04	IV	Subsequent-line	1
9848	2017	71 - 75	Male	Melanoma	7.88	Stable	12.3	IMPACT-468	Combo	PR	Yes	Yes	Yes	14.16	Alive	21.45	IV	First-line	1
9849	2018	61 - 65	Female	NSCLC	23.57	Indeterminate	30.7	IMPACT-468	PD-1/PD-L1	PD	No	No	Yes	1.71	Dead	4.44	IV	Subsequent-line	2
9851	2018	66 - 70	Female	NSCLC	1.62	Stable	12.3	IMPACT-468	PD-1/PD-L1	SD	No	No	Yes	3.91	Alive	14.03	IV	Subsequent-line	0
9852	2018	76 - 80	Male	Esophageal	4.43	Stable	8.8	IMPACT-468	PD-1/PD-L1	PD	No	No	Yes	1.18	Dead	1.18	IV	Subsequent-line	1
9853	2018	71 - 75	Female	NSCLC	7.44	Stable	14	IMPACT-468	PD-1/PD-L1	PR	Yes	Yes	No	15.67	Alive	16.36	IV	Subsequent-line
9854	2017	56 - 60	Male	NSCLC	5.08	Stable	7.9	IMPACT-468	PD-1/PD-L1	PD	No	No	Yes	1.41	Alive	21.03	IV	First-line	1
9855	2018	56 - 60	Female	SCLC	5.75	Stable	0	IMPACT-468	PD-1/PD-L1	PD	No	No	Yes	1.18	Dead	7.62	IV	Subsequent-line	1
9856	2018	61 - 65	Female	Sarcoma	8.08	Stable	0.9	IMPACT-468	PD-1/PD-L1	CR	Yes	Yes	No	12.42	Alive	12.45	IV	Subsequent-line	1
9857	2017	66 - 70	Male	NSCLC	3.6	Stable	3.5	IMPACT-468	PD-1/PD-L1	PR	Yes	Yes	Yes	5.52	Dead	8.28	IV	First-line	1
9858	2018	66 - 70	Male	Bladder	12.43	Stable	5.3	IMPACT-468	PD-1/PD-L1	SD	No	No	Yes	1.61	Alive	2.07	IV	Subsequent-line	1
9859	2017	66 - 70	Male	NSCLC	4.64	Stable	3.5	IMPACT-468	Combo	PD	No	No	Yes	1.22	Dead	11.27	IV	First-line	0
9860	2018	91 - 95	Male	NSCLC	2.43	Stable	10.5	IMPACT-468	PD-1/PD-L1	PD	No	No	Yes	0.13	Dead	0.13	IV	Subsequent-line	2
9861	2017	76 - 80	Male	Melanoma	14.44	Stable	59.7	IMPACT-468	Combo	PR	Yes	Yes	No	19.71	Alive	19.71	IV	First-line	0
9862	2018	81 - 85	Male	SCLC	3.88	Stable	10.5	IMPACT-468	PD-1/PD-L1	PD	No	No	Yes	1.68	Dead	2.14	IV	Subsequent-line	1
9863	2018	56 - 60	Female	Gastric	3.06	Stable	0	IMPACT-468	PD-1/PD-L1	PR	Yes	Yes	No	14.72	Alive	14.72	IV	Subsequent-line	1
9865	2018	36 - 40	Female	NSCLC	37.5	Stable	1.8	IMPACT-468	PD-1/PD-L1	SD	No	No	Yes	2.76	Dead	9.4	IV	First-line	1
9866	2018	71 - 75	Male	Gastric	1.48	Stable	0.9	IMPACT-468	Combo	PD	No	No	Yes	1.08	Dead	1.08	IV	Subsequent-line	1
9868	2018	56 - 60	Female	Endometrial	0.93	Unstable	31.6	IMPACT-468	PD-1/PD-L1	PR	Yes	Yes	Yes	5.29	Alive	12.52	IV	Subsequent-line	0
9869	2018	56 - 60	Female	SCLC	11.63	Indeterminate	5.3	IMPACT-468	Combo	PD	No	No	Yes	0.82	Dead	0.82	IV	Subsequent-line	2
9870	2018	56 - 60	Female	NSCLC	2.36	Stable	10.5	IMPACT-468	PD-1/PD-L1	PR	Yes	Yes	Yes	18.4	Alive	20.3	IV	First-line	0
9871	2018	81 - 85	Male	NSCLC	2.04	Stable	23.7	IMPACT-468	PD-1/PD-L1	PD	No	No	Yes	1.84	Alive	11.73	IV	Subsequent-line	1
9872	2017	36 - 40	Female	NSCLC	4.78	Stable	5.3	IMPACT-468	PD-1/PD-L1	CR	Yes	Yes	No	17.25	Alive	19.42	IV	First-line	0
9873	2017	61 - 65	Male	NSCLC	4.42	Stable	4.4	IMPACT-468	PD-1/PD-L1	PD	No	No	Yes	1.31	Dead	2.92	IV	Subsequent-line	1
9874	2018	56 - 60	Male	Hepatobiliary	28.33	Stable	7.9	IMPACT-468	PD-1/PD-L1	PD	No	No	Yes	0.66	Dead	0.66	IV	Subsequent-line	1
9875	2017	76 - 80	Female	Ovarian	7.83	Stable	0	IMPACT-468	PD-1/PD-L1	CR	Yes	Yes	No	19.55	Alive	19.55	IV	First-line	1
9876	2017	56 - 60	Male	Bladder	4.71	Stable	7.9	IMPACT-468	PD-1/PD-L1	PD	No	No	Yes	1.31	Dead	12.94	IV	First-line	0
9877	2018	61 - 65	Female	Pancreatic	1.44	Stable	2.6	IMPACT-468	PD-1/PD-L1	PR	Yes	Yes	Yes	17.74	Alive	18.23	IV	First-line	1
9878	2018	56 - 60	Female	Sarcoma	3.19	Stable	0.9	IMPACT-468	PD-1/PD-L1	PD	No	No	Yes	1.48	Dead	3.68	IV	Subsequent-line	0
9879	2018	56 - 60	Female	NSCLC	3.32	Stable	12.3	IMPACT-468	PD-1/PD-L1	PD	No	No	Yes	1.94	Dead	1.94	IV	Subsequent-line	1
9880	2018	61 - 65	Female	Head & Neck	20.67	Stable	4.4	IMPACT-468	PD-1/PD-L1	PD	No	No	Yes	0.56	Alive	1.77	IV	Subsequent-line	1
9881	2018	61 - 65	Female	NSCLC	3.21	Stable	3.5	IMPACT-468	PD-1/PD-L1	SD	No	Yes	Yes	12.42	Alive	19.58	IV	First-line	2
9882	2018	21 - 25	Female	Sarcoma	88	Stable	0	IMPACT-468	PD-1/PD-L1	PD	No	No	Yes	1.91	Dead	1.91	IV	Subsequent-line	1
9883	2017	51 - 55	Male	Melanoma	2.74	Stable	19.3	IMPACT-468	Combo	PD	No	No	Yes	5.98	Dead	7.98	IV	First-line	0
9884	2018	56 - 60	Female	NSCLC	13	Stable	14.9	IMPACT-468	PD-1/PD-L1	PD	No	No	Yes	1.94	Dead	7.85	IV	Subsequent-line	1
9885	2018	61 - 65	Male	NSCLC	5.6	Indeterminate	15.8	IMPACT-468	PD-1/PD-L1	PD	No	No	Yes	2.53	Dead	5.95	IV	Subsequent-line	1
9886	2018	61 - 65	Male	Hepatobiliary	4.5	Stable	3.5	IMPACT-468	PD-1/PD-L1	PD	No	No	Yes	1.87	Dead	3.22	IV	Subsequent-line	0
9887	2018	61 - 65	Male	NSCLC	9.89	Stable	4.4	IMPACT-468	PD-1/PD-L1	PD	No	No	Yes	0.76	Dead	2.96	IV	Subsequent-line	2
9888	2018	71 - 75	Male	Pancreatic	4.8	Stable	1.8	IMPACT-468	PD-1/PD-L1	PD	No	No	Yes	1.61	Dead	9.49	IV	Subsequent-line	0
9889	2018	41 - 45	Female	NSCLC	2.35	Stable	0.9	IMPACT-468	PD-1/PD-L1	SD	No	No	Yes	5.98	Alive	15.34	IV	First-line	0
9890	2018	61 - 65	Male	SCLC	3.63	Stable	3.5	IMPACT-468	Combo	PD	No	No	Yes	1.71	Dead	4.34	IV	Subsequent-line	1
9891	2018	31 - 35	Female	Gastric	7.13	Stable	3.5	IMPACT-468	PD-1/PD-L1	PD	No	No	Yes	2.04	Alive	3.88	IV	Subsequent-line	1
9892	2018	61 - 65	Male	NSCLC	5.29	Stable	15.8	IMPACT-468	PD-1/PD-L1	SD	No	No	Yes	4.8	Dead	9.1	IV	First-line	1
9893	2018	56 - 60	Male	NSCLC	2.64	Stable	8.8	IMPACT-468	PD-1/PD-L1	PD	No	No	Yes	0.49	Dead	3.12	IV	Subsequent-line	1
9894	2018	71 - 75	Female	Bladder	3.18	Stable	14	IMPACT-468	PD-1/PD-L1	PD	No	No	Yes	1.81	Dead	5.68	IV	Subsequent-line	0
9895	2018	66 - 70	Female	Head & Neck	1.79	Indeterminate	4.4	IMPACT-468	PD-1/PD-L1	PD	No	No	Yes	1.64	Dead	4.01	IV	Subsequent-line	2
9896	2018	51 - 55	Female	Hepatobiliary	1.85	Stable	3.5	IMPACT-468	PD-1/PD-L1	PD	No	No	Yes	1.81	Dead	8.08	IV	Subsequent-line	1
9898	2018	76 - 80	Female	Bladder	1.21	Stable	9.7	IMPACT-468	PD-1/PD-L1	PD	No	No	Yes	0.92	Dead	11.66	IV	Subsequent-line	1
9899	2018	61 - 65	Female	NSCLC	2		0	IMPACT-468	PD-1/PD-L1	SD	No	No	Yes	2.86	Dead	3.15	IV	Subsequent-line	0
9900	2018	71 - 75	Female	NSCLC	7.44	Stable	13.2	IMPACT-468	PD-1/PD-L1	PD	No	No	Yes	1.68	Dead	4.83	IV	Subsequent-line	1
9901	2018	61 - 65	Male	NSCLC	3.44	Stable	3.5	IMPACT-468	PD-1/PD-L1	SD	No	No	Yes	6.05	Alive	7.16	IV	Subsequent-line	1
9902	2018	66 - 70	Female	NSCLC	16.75	Stable	6.1	IMPACT-468	PD-1/PD-L1	SD	No	No	Yes	6.44	Dead	13.44	IV	First-line	1
9903	2018	66 - 70	Male	NSCLC	3.06	Stable	4.4	IMPACT-468	PD-1/PD-L1	SD	No	No	Yes	6.11	Alive	7.49	IV	Subsequent-line	0
9904	2018	66 - 70	Male	NSCLC	2.04	Stable	4.4	IMPACT-468	PD-1/PD-L1	SD	No	Yes	Yes	16.85	Alive	18.79	IV	First-line	1
9906	2018	91 - 95	Male	Bladder	4.78	Stable	18.4	IMPACT-468	PD-1/PD-L1	PD	No	No	Yes	2	Dead	5.85	IV	First-line	2
9909	2018	61 - 65	Female	NSCLC	9.8	Stable	0	IMPACT-468	PD-1/PD-L1	PD	No	No	Yes	1.15	Dead	9.03	IV	Subsequent-line	1
9911	2018	56 - 60	Female	NSCLC	6.27	Stable	5.3	IMPACT-468	PD-1/PD-L1	PD	No	No	Yes	2.1	Dead	8.15	IV	Subsequent-line	1
9912	2018	56 - 60	Male	Esophageal	3.2	Stable	2.6	IMPACT-468	Combo	PD	No	No	Yes	1.84	Dead	2.66	IV	Subsequent-line	0
9913	2018	61 - 65	Male	NSCLC	1.91	Stable	6.1	IMPACT-468	PD-1/PD-L1	SD	No	No	Yes	3.94	Alive	15.87	IV	Subsequent-line	0
9914	2018	61 - 65	Female	NSCLC	5.8	Indeterminate	9.7	IMPACT-468	Combo	PD	No	No	Yes	0.56	Dead	6.8	IV	Subsequent-line	1
9915	2018	81 - 85	Male	Gastric	4.39	Unstable	43	IMPACT-468	Combo	SD	No	No	Yes	2.63	Dead	2.63	IV	First-line	1
9916	2018	41 - 45	Male	NSCLC	14.1	Stable	1.8	IMPACT-468	PD-1/PD-L1	PD	No	No	Yes	0.95	Dead	0.95	IV	First-line	0
9917	2018	71 - 75	Female	NSCLC	4.08	Stable	4.4	IMPACT-468	PD-1/PD-L1	PD	No	No	Yes	1.45	Dead	3.45	IV	Subsequent-line	1
9918	2018	61 - 65	Male	NSCLC	4.2	Stable	2.6	IMPACT-468	PD-1/PD-L1	SD	No	Yes	Yes	12.39	Dead	12.39	IV	Subsequent-line
9920	2018	61 - 65	Male	NSCLC	6.08	Stable	1.8	IMPACT-468	PD-1/PD-L1	PD	No	No	Yes	0.46	Dead	12.55	IV	First-line	0
9921	2018	61 - 65	Female	NSCLC	2.67	Stable	17.6	IMPACT-468	PD-1/PD-L1	PR	Yes	Yes	No	16.79	Alive	18.79	IV	First-line	1
9922	2018	86 - 90	Female	NSCLC	1.96	Stable	1.8	IMPACT-468	PD-1/PD-L1	SD	No	No	Yes	6.54	Alive	11.99	IV	Subsequent-line
9923	2018	66 - 70	Female	Endometrial	3	Unstable	26.3	IMPACT-468	PD-1/PD-L1	PR	Yes	Yes	Yes	11.04	Alive	12.19	IV	Subsequent-line	0
9924	2018	71 - 75	Female	Melanoma	3.94	Stable	2.6	IMPACT-468	PD-1/PD-L1	PD	No	No	Yes	1.25	Alive	4.93	IV	Subsequent-line	1
9925	2018	56 - 60	Female	Colorectal	7.67	Indeterminate	7	IMPACT-468	PD-1/PD-L1	PD	No	No	Yes	1.41	Dead	1.41	IV	Subsequent-line	2
9926	2018	71 - 75	Female	NSCLC	9.63	Stable	9.7	IMPACT-468	PD-1/PD-L1	SD	No	No	Yes	5.39	Alive	15.31	IV	Subsequent-line	0
9927	2018	71 - 75	Female	Colorectal	5	Unstable	102.7	IMPACT-468	PD-1/PD-L1	SD	No	No	Yes	2.33	Dead	2.33	IV	Subsequent-line	1
9928	2018	61 - 65	Female	NSCLC	3	Stable	1.8	IMPACT-468	PD-1/PD-L1	PD	No	No	Yes	0.79	Dead	10.12	IV	Subsequent-line	1
9929	2018	31 - 35	Female	Hepatobiliary	16	Stable	8.8	IMPACT-468	PD-1/PD-L1	PD	No	No	Yes	1.54	Dead	1.54	IV	Subsequent-line	1
9930	2018	41 - 45	Female	Melanoma	1.45	Stable	26.3	IMPACT-468	Combo	PR	Yes	Yes	Yes	3.32	Alive	17.94	IV	First-line	1
9931	2018	41 - 45	Male	Esophageal	4.5	Stable	0.9	IMPACT-468	PD-1/PD-L1	PR	Yes	Yes	No	16.99	Alive	16.99	IV	First-line	0
9932	2018	61 - 65	Male	NSCLC	7.75	Stable	4.4	IMPACT-468	PD-1/PD-L1	SD	No	No	Yes	3.42	Dead	4.9	IV	Subsequent-line	1
9933	2018	76 - 80	Male	NSCLC	14.82		0	IMPACT-468	PD-1/PD-L1	PD	No	No	Yes	2.27	Dead	8.21	IV	Subsequent-line	1
9934	2018	61 - 65	Female	NSCLC	5	Stable	0.9	IMPACT-468	PD-1/PD-L1	PR	Yes	Yes	No	19.09	Alive	19.09	IV	First-line
9935	2018	61 - 65	Male	NSCLC	5.8	Stable	2.6	IMPACT-468	PD-1/PD-L1	PR	Yes	Yes	Yes	5.52	Alive	9.86	IV	Subsequent-line	1
9936	2018	81 - 85	Male	NSCLC	10	Stable	7	IMPACT-468	PD-1/PD-L1	PD	No	No	Yes	0.76	Dead	2.86	IV	Subsequent-line	1
9937	2018	56 - 60	Male	Bladder	4.12	Stable	5.3	IMPACT-468	PD-1/PD-L1	SD	No	No	Yes	8.05	Dead	9.53	II	First-line	0
9939	2018	66 - 70	Female	NSCLC	6	Stable	2.6	IMPACT-468	Combo	PR	Yes	Yes	Yes	11.17	Alive	17.94	IV	Subsequent-line	1
9940	2018	71 - 75	Female	Endometrial	8.4	Stable	0.9	IMPACT-468	PD-1/PD-L1	PR	Yes	Yes	Yes	6.9	Dead	8.31	IV	Subsequent-line	0
9941	2018	56 - 60	Male	Sarcoma	3.5	Stable	4.4	IMPACT-468	PD-1/PD-L1	PR	Yes	Yes	Yes	5.32	Dead	16.82	IV	Subsequent-line	0
9942	2018	51 - 55	Male	NSCLC	32.6	Stable	4.4	IMPACT-468	PD-1/PD-L1	PR	Yes	Yes	Yes	2.66	Dead	2.66	IV	First-line
9943	2018	41 - 45	Female	Melanoma	2.33	Stable	1.8	IMPACT-468	PD-1/PD-L1	PD	No	No	Yes	1.64	Dead	5.42	IV	First-line	0
9944	2018	61 - 65	Female	Sarcoma	10.38	Stable	0.9	IMPACT-468	PD-1/PD-L1	PD	No	No	Yes	0.53	Dead	0.53	IV	Subsequent-line	2
9946	2018	46 - 50	Male	NSCLC	4	Stable	27.2	IMPACT-468	PD-1/PD-L1	SD	No	Yes	No	17.38	Alive	17.61	IV	First-line	1
9947	2018	66 - 70	Male	NSCLC	7.42	Stable	16.7	IMPACT-468	PD-1/PD-L1	PR	Yes	Yes	Yes	9.69	Alive	16.85	IV	First-line	1
9949	2018	71 - 75	Male	NSCLC	14.83	Stable	8.8	IMPACT-468	PD-1/PD-L1	PR	Yes	Yes	Yes	12.09	Alive	17.25	IV	First-line
9950	2018	66 - 70	Male	NSCLC	7.92	Stable	31.6	IMPACT-468	Combo	PR	Yes	Yes	No	17.58	Alive	17.58	IV	First-line	1
9951	2018	76 - 80	Male	Melanoma	3.92	Stable	30.7	IMPACT-468	PD-1/PD-L1	CR	Yes	Yes	No	17.25	Alive	17.41	IV	First-line	0
9952	2018	51 - 55	Male	Renal	3.1	Stable	5.3	IMPACT-468	PD-1/PD-L1	PR	Yes	Yes	Yes	5.62	Alive	10.09	IV	First-line	0
9953	2018	46 - 50	Female	NSCLC	5.05	Stable	5.3	IMPACT-468	Combo	PD	No	No	Yes	1.28	Alive	17.64	III	First-line	0
9954	2018	71 - 75	Female	NSCLC	6	Stable	13.2	IMPACT-468	PD-1/PD-L1	SD	No	No	Yes	6.9	Dead	9.66	III	Subsequent-line	1
9955	2018	71 - 75	Male	NSCLC	3.83	Stable	7.9	IMPACT-468	PD-1/PD-L1	SD	No	No	Yes	2.99	Dead	6.01	IV	Subsequent-line	1
9957	2018	66 - 70	Female	NSCLC	5.14	Stable	8.8	IMPACT-468	PD-1/PD-L1	PD	No	No	Yes	0.56	Alive	18.4	IV	First-line	0
9958	2018	61 - 65	Male	NSCLC	13.67	Stable	7	IMPACT-468	PD-1/PD-L1	SD	No	No	Yes	3.45	Dead	5.06	IV	First-line	1
9959	2018	66 - 70	Male	SCLC	11	Stable	7.9	IMPACT-468	Combo	PR	Yes	Yes	Yes	7.56	Dead	14.59	IV	Subsequent-line	0
9960	2018	66 - 70	Male	NSCLC	4.71	Stable	7.9	IMPACT-468	PD-1/PD-L1	PR	Yes	Yes	Yes	3.25	Dead	6.67	IV	Subsequent-line
9961	2018	61 - 65	Female	NSCLC	2.03	Stable	5.3	IMPACT-468	PD-1/PD-L1	PD	No	No	Yes	1.91	Alive	17.05	IV	First-line	0
9962	2018	76 - 80	Male	NSCLC	2.17	Stable	6.1	IMPACT-468	PD-1/PD-L1	SD	No	No	Yes	4.11	Dead	4.11	IV	Subsequent-line	1
9963	2018	51 - 55	Male	Bladder	1.77	Stable	2.6	IMPACT-468	PD-1/PD-L1	PD	No	No	Yes	0.69	Dead	11.96	IV	First-line	0
9964	2018	61 - 65	Female	NSCLC	5.31	Stable	10.5	IMPACT-468	PD-1/PD-L1	PR	Yes	Yes	Yes	9.03	Alive	17.48	IV	Subsequent-line	1
9965	2018	46 - 50	Male	Renal	5.3	Stable	3.5	IMPACT-468	PD-1/PD-L1	PR	Yes	Yes	Yes	5.42	Alive	11.79	IV	First-line	0
9966	2018	66 - 70	Female	NSCLC	4.33	Stable	16.7	IMPACT-468	PD-1/PD-L1	PD	No	No	Yes	1.35	Dead	1.35	IV	Subsequent-line	1
9967	2018	66 - 70	Female	Sarcoma	5.86	Stable	2.6	IMPACT-468	Combo	PD	No	No	Yes	0.76	Dead	6.97	IV	Subsequent-line	1
9968	2018	61 - 65	Male	Esophageal	1.83	Stable	5.3	IMPACT-468	PD-1/PD-L1	PD	No	No	Yes	2	Dead	5.19	IV	Subsequent-line	1
9969	2018	61 - 65	Female	NSCLC	2.18	Stable	10.5	IMPACT-468	PD-1/PD-L1	PD	No	No	Yes	1.45	Dead	5.29	IV	Subsequent-line	1
9970	2018	71 - 75	Female	NSCLC	7	Stable	3.5	IMPACT-468	PD-1/PD-L1	PR	Yes	Yes	No	15.7	Alive	16.66	IV	First-line	1
9972	2018	91 - 95	Male	Melanoma	5.33	Stable	158.9	IMPACT-468	PD-1/PD-L1	PR	Yes	Yes	No	6.87	Alive	6.87	III	First-line	1
9974	2018	71 - 75	Female	Endometrial	3.83	Stable	22.8	IMPACT-468	PD-1/PD-L1	PR	Yes	Yes	Yes	7.52	Alive	16.56	IV	Subsequent-line	1
9975	2018	56 - 60	Female	Endometrial	2.75	Stable	4.4	IMPACT-468	PD-1/PD-L1	CR	Yes	Yes	No	16.53	Alive	16.56	III	Subsequent-line	0
9976	2018	71 - 75	Male	Melanoma	3.5	Stable	29.8	IMPACT-468	PD-1/PD-L1	PR	Yes	Yes	No	15.47	Alive	15.93	IV	First-line	0
9977	2018	66 - 70	Male	Sarcoma	4		7	IMPACT-468	PD-1/PD-L1	PD	No	No	Yes	1.84	Alive	15.18	IV	Subsequent-line	1
9978	2018	46 - 50	Female	NSCLC	10.29	Stable	11.4	IMPACT-468	PD-1/PD-L1	PR	Yes	Yes	No	16.16	Alive	16.16	IV	First-line	0
9980	2018	61 - 65	Male	NSCLC	4.3	Stable	3.5	IMPACT-468	PD-1/PD-L1	PD	No	No	Yes	1.22	Dead	9.99	IV	First-line	1
9981	2018	61 - 65	Male	NSCLC	5.25	Stable	11.4	IMPACT-468	PD-1/PD-L1	PR	Yes	Yes	No	15.87	Alive	16.85	IV	First-line	1
9982	2018	71 - 75	Male	Esophageal	25	Stable	5.3	IMPACT-468	PD-1/PD-L1	PD	No	No	Yes	0.79	Dead	1.31	IV	Subsequent-line	1
9983	2018	66 - 70	Male	NSCLC	2.06	Stable	4.4	IMPACT-468	PD-1/PD-L1	SD	No	No	Yes	4.3	Dead	8.84	IV	Subsequent-line	0
9984	2018	31 - 35	Female	Endometrial	5.86	Unstable	15.8	IMPACT-468	PD-1/PD-L1	PD	No	No	Yes	1.18	Alive	9.59	IV	Subsequent-line	1
9985	2018	76 - 80	Female	Colorectal	10.71	Unstable	44.8	IMPACT-468	PD-1/PD-L1	PR	Yes	Yes	Yes	6.57	Dead	8.31	IV	Subsequent-line	2
9986	2018	66 - 70	Female	Endometrial	1.78	Stable	1.8	IMPACT-468	PD-1/PD-L1	SD	No	No	Yes	5.29	Alive	11.27	IV	Subsequent-line	0
9987	2018	51 - 55	Male	NSCLC	16	Stable	13.2	IMPACT-468	PD-1/PD-L1	SD	No	No	Yes	4.37	Alive	16.79	IV	First-line	1
9988	2018	66 - 70	Male	Hepatobiliary	2.75	Stable	7.9	IMPACT-468	PD-1/PD-L1	PR	Yes	Yes	Yes	6.93	Dead	6.93	IV	Subsequent-line	1
9989	2018	21 - 25	Male	Colorectal	10.17	Unstable	65.8	IMPACT-468	PD-1/PD-L1	PR	Yes	Yes	No	14.03	Alive	14.49	III	Subsequent-line	0
9990	2018	51 - 55	Male	NSCLC	5.4	Stable	8.8	IMPACT-468	PD-1/PD-L1	PR	Yes	Yes	No	15.87	Alive	15.87	IV	First-line	0
9991	2018	46 - 50	Female	NSCLC	3.31	Stable	26.3	IMPACT-468	PD-1/PD-L1	PR	Yes	Yes	No	15.9	Alive	16.13	IV	First-line
9992	2018	71 - 75	Female	NSCLC	4	Stable	13.2	IMPACT-468	PD-1/PD-L1	SD	No	Yes	Yes	9.63	Alive	11.66	IV	Subsequent-line
9993	2018	61 - 65	Male	NSCLC	36	Stable	4.4	IMPACT-468	PD-1/PD-L1	PD	No	No	Yes	1.28	Dead	1.28	IV	First-line
9994	2018	61 - 65	Male	NSCLC	4.56	Stable	11.4	IMPACT-468	PD-1/PD-L1	PR	Yes	Yes	Yes	10.55	Dead	11.43	IV	First-line
9995	2018	81 - 85	Female	NSCLC	8.56	Stable	5.3	IMPACT-468	PD-1/PD-L1	PD	No	No	Yes	1.28	Dead	6.37	IV	Subsequent-line	2
9996	2018	51 - 55	Female	NSCLC	3.17	Stable	25.5	IMPACT-468	PD-1/PD-L1	PR	Yes	Yes	No	15.24	Alive	15.93	IV	First-line	0
9997	2018	66 - 70	Male	NSCLC	2.23	Stable	14.9	IMPACT-468	PD-1/PD-L1	CR	Yes	Yes	No	15.41	Alive	15.41	IV	First-line	0
9998	2018	76 - 80	Female	NSCLC	6.94	Stable	5.3	IMPACT-468	PD-1/PD-L1	PD	No	No	Yes	2.14	Dead	2.14	IV	Subsequent-line	1
9999	2018	46 - 50	Female	NSCLC	4.38	Stable	13.2	IMPACT-468	PD-1/PD-L1	PR	Yes	Yes	No	16.56	Alive	16.56	IV	First-line	1
10000	2018	61 - 65	Male	NSCLC	3.33	Stable	39.5	IMPACT-468	PD-1/PD-L1	PR	Yes	Yes	Yes	6.37	Alive	13.14	III	Subsequent-line	0
10001	2018	61 - 65	Male	NSCLC	1.56	Stable	5.3	IMPACT-468	PD-1/PD-L1	PR	Yes	Yes	Yes	9.33	Alive	16.36	IV	First-line	0
10002	2018	81 - 85	Male	NSCLC	4.54	Stable	7	IMPACT-468	PD-1/PD-L1	SD	No	No	Yes	2.04	Dead	4.14	II	First-line	1
10003	2018	66 - 70	Male	NSCLC	9.1	Stable	15.8	IMPACT-468	PD-1/PD-L1	PD	No	No	Yes	1.58	Dead	2.6	IV	First-line	2
10004	2018	61 - 65	Male	Melanoma	3.1	Stable	21.9	IMPACT-468	PD-1/PD-L1	PR	Yes	Yes	No	9.03	Alive	9.03	IV	First-line	0
10005	2018	71 - 75	Male	NSCLC	5.36	Stable	7	IMPACT-468	PD-1/PD-L1	PD	No	No	Yes	3.25	Dead	4.57	IV	First-line	1
10006	2018	81 - 85	Female	Colorectal	15.92	Unstable	78.1	IMPACT-468	PD-1/PD-L1	PD	No	No	Yes	0.89	Dead	0.89	IV	Subsequent-line	2
10008	2018	61 - 65	Female	Pancreatic	3.2	Stable	2.6	IMPACT-468	PD-1/PD-L1	PD	No	No	Yes	0.66	Dead	2.5	IV	Subsequent-line	1
10009	2018	71 - 75	Male	Melanoma	3.94	Stable	0.9	IMPACT-468	Combo	PD	No	No	Yes	0.49	Dead	0.49	IV	First-line	0
10011	2018	61 - 65	Female	NSCLC	2.88	Stable	13.2	IMPACT-468	PD-1/PD-L1	PR	Yes	Yes	No	15.64	Alive	15.64	IV	First-line	2
10012	2018	71 - 75	Male	NSCLC	2.24	Stable	10.5	IMPACT-468	PD-1/PD-L1	SD	No	Yes	Yes	8.74	Alive	16.1	IV	First-line	1
10013	2018	66 - 70	Female	NSCLC	4.75	Stable	0.9	IMPACT-468	PD-1/PD-L1	PR	Yes	Yes	No	14.49	Alive	15.18	IV	First-line	1
10014	2018	81 - 85	Male	NSCLC	3.88	Stable	4.4	IMPACT-468	PD-1/PD-L1	PR	Yes	Yes	Yes	4.21	Dead	5.82	IV	First-line	1
10015	2018	66 - 70	Female	NSCLC	3.6	Stable	0.9	IMPACT-468	PD-1/PD-L1	SD	No	No	Yes	3.75	Dead	10.71	IV	Subsequent-line	1
10016	2018	56 - 60	Male	NSCLC	12.3	Stable	2.6	IMPACT-468	PD-1/PD-L1	SD	No	No	Yes	2.46	Dead	6.08	IV	First-line	0
10017	2018	81 - 85	Female	NSCLC	19.88	Unstable	47.4	IMPACT-468	PD-1/PD-L1	SD	No	No	Yes	1.74	Dead	1.74	IV	First-line	1
10019	2018	61 - 65	Female	Endometrial	7	Unstable	38.6	IMPACT-468	PD-1/PD-L1	SD	No	No	Yes	4.11	Alive	14.62	III	Subsequent-line	1
10020	2018	61 - 65	Male	Colorectal	9.45	Stable	17.6	IMPACT-468	PD-1/PD-L1	PD	No	No	Yes	0.89	Dead	3.45	IV	First-line	0
10021	2018	61 - 65	Male	Gastric	5.92	Stable	3.5	IMPACT-468	PD-1/PD-L1	CR	Yes	Yes	Yes	10.91	Alive	13.83	IV	First-line	1
10023	2018	66 - 70	Male	NSCLC	1.86	Stable	7.9	IMPACT-468	PD-1/PD-L1	PR	Yes	Yes	Yes	12.45	Alive	15.9	IV	First-line	0
10025	2018	56 - 60	Male	NSCLC	9.25	Stable	0	IMPACT-468	PD-1/PD-L1	PD	No	No	Yes	0.82	Dead	0.82	IV	First-line	1
10026	2018	81 - 85	Male	NSCLC	8	Stable	8.8	IMPACT-468	PD-1/PD-L1	PD	No	No	Yes	6.9	Alive	10.97	IV	Subsequent-line
10027	2018	66 - 70	Male	NSCLC	6.5	Stable	12.3	IMPACT-468	PD-1/PD-L1	SD	No	Yes	No	11.7	Alive	12.22	III	Subsequent-line	1
10028	2018	86 - 90	Male	NSCLC	4.82	Stable	9.7	IMPACT-468	PD-1/PD-L1	PD	No	No	Yes	1.54	Dead	1.54	IV	First-line	1
10029	2018	76 - 80	Female	NSCLC	4.77	Stable	7	IMPACT-468	PD-1/PD-L1	PR	Yes	Yes	No	14.69	Alive	15.41	IV	First-line
10030	2018	56 - 60	Male	NSCLC	4.92	Stable	3.5	IMPACT-468	PD-1/PD-L1	SD	No	Yes	Yes	8.08	Alive	14.95	IV	First-line	0
10032	2018	46 - 50	Male	NSCLC	34.67	Stable	9.7	IMPACT-468	PD-1/PD-L1	PD	No	No	Yes	1.38	Dead	3.15	IV	Subsequent-line	1
10033	2018	56 - 60	Female	NSCLC	2.33	Stable	8.8	IMPACT-468	PD-1/PD-L1	SD	No	Yes	Yes	7.03	Alive	11.99	III	Subsequent-line	1
10034	2018	71 - 75	Female	Bladder	1.79	Stable	8.8	IMPACT-468	PD-1/PD-L1	PR	Yes	Yes	No	11.93	Alive	12.06	IV	Subsequent-line	0
10035	2018	76 - 80	Female	NSCLC	6	Stable	14.9	IMPACT-468	PD-1/PD-L1	PR	Yes	Yes	No	11.96	Alive	12.48	III	Subsequent-line	1
10036	2018	76 - 80	Female	Endometrial	4.33	Stable	7.9	IMPACT-468	PD-1/PD-L1	PD	No	No	Yes	2.04	Dead	9.4	IV	Subsequent-line	0
10037	2018	66 - 70	Female	NSCLC	2.53	Stable	7.9	IMPACT-468	PD-1/PD-L1	PD	No	No	Yes	1.35	Alive	15.9	IV	First-line	1
10038	2018	61 - 65	Male	Melanoma	7	Stable	17.6	IMPACT-468	Combo	PR	Yes	Yes	Yes	2.6	Alive	7.85	III	First-line	0
10039	2018	61 - 65	Male	Sarcoma	8.33	Stable	0	IMPACT-468	PD-1/PD-L1	PD	No	No	Yes	1.28	Alive	9.43	IV	Subsequent-line	0
10040	2018	61 - 65	Male	NSCLC	11.83	Stable	13.2	IMPACT-468	PD-1/PD-L1	PD	No	No	Yes	0.46	Dead	4.67	IV	First-line	1
10041	2018	76 - 80	Male	NSCLC	8.86	Stable	9.7	IMPACT-468	PD-1/PD-L1	PR	Yes	Yes	No	15.41	Alive	15.41	IV	First-line
10042	2018	66 - 70	Male	Melanoma	7.09	Stable	2.6	IMPACT-468	Combo	PD	No	No	Yes	1.28	Dead	2.79	IV	First-line
10043	2018	71 - 75	Male	Bladder	2.89	Stable	7	IMPACT-468	PD-1/PD-L1	SD	No	Yes	No	13.8	Alive	13.96	IV	First-line	1
10044	2018	56 - 60	Female	NSCLC	5.38	Stable	14	IMPACT-468	PD-1/PD-L1	SD	No	Yes	No	12.55	Alive	14.69	IV	Subsequent-line	0
10047	2018	61 - 65	Male	NSCLC	9.2	Stable	3.5	IMPACT-468	PD-1/PD-L1	PD	No	No	Yes	1.77	Dead	5.98	IV	First-line	1
10049	2018	66 - 70	Male	NSCLC	4.11	Stable	12.3	IMPACT-468	PD-1/PD-L1	CR	Yes	Yes	No	15.41	Alive	15.41	IV	First-line	0
10050	2018	51 - 55	Female	NSCLC	4.08	Stable	9.7	IMPACT-468	PD-1/PD-L1	SD	No	No	Yes	4.6	Dead	14.29	IV	First-line	1
10053	2018	51 - 55	Female	NSCLC	3.42	Stable	1.8	IMPACT-468	PD-1/PD-L1	PR	Yes	Yes	Yes	7.2	Alive	14.75	IV	First-line	0
10054	2018	71 - 75	Female	NSCLC	10.89	Stable	0	IMPACT-468	Combo	PD	No	No	Yes	2.6	Dead	6.64	IV	Subsequent-line
10055	2018	61 - 65	Female	NSCLC	8.13	Stable	9.7	IMPACT-468	PD-1/PD-L1	PD	No	No	Yes	0.56	Dead	1.61	IV	First-line	1
10056	2018	71 - 75	Female	NSCLC	3.7	Stable	13.2	IMPACT-468	PD-1/PD-L1	PD	No	No	Yes	1.15	Dead	5.06	IV	Subsequent-line	0
10057	2018	81 - 85	Female	NSCLC	6.29	Stable	5.3	IMPACT-468	PD-1/PD-L1	PD	No	No	Yes	3.45	Dead	3.45	IV	First-line
10058	2018	76 - 80	Male	Melanoma	2.6	Stable	1.8	IMPACT-468	PD-1/PD-L1	PR	Yes	Yes	No	11.73	Alive	13.17	IV	First-line	1
10059	2018	81 - 85	Female	SCLC	5.08	Stable	7.9	IMPACT-468	PD-1/PD-L1	PD	No	No	Yes	4.9	Alive	8.02	IV	Subsequent-line
10060	2018	66 - 70	Female	Endometrial	3.67	Stable	4.4	IMPACT-468	PD-1/PD-L1	PD	No	No	Yes	1.61	Alive	12.42	IV	Subsequent-line	0
10061	2018	51 - 55	Female	NSCLC	2.44	Stable	0.9	IMPACT-468	PD-1/PD-L1	PR	Yes	Yes	Yes	7.36	Alive	13.44	IV	Subsequent-line	1
10062	2018	66 - 70	Female	Endometrial	3.33	Stable	2.6	IMPACT-468	PD-1/PD-L1	PD	No	No	Yes	1.41	Dead	1.51	IV	Subsequent-line	1
10063	2018	61 - 65	Female	NSCLC	23.3	Stable	3.5	IMPACT-468	PD-1/PD-L1	PD	No	No	Yes	2.04	Alive	14.36	IV	First-line	1
10065	2018	56 - 60	Female	NSCLC	3.26	Stable	2.6	IMPACT-468	PD-1/PD-L1	PD	No	No	Yes	1.71	Dead	1.71	IV	Subsequent-line	2
10066	2018	71 - 75	Male	NSCLC	3.41	Stable	4.4	IMPACT-468	PD-1/PD-L1	PR	Yes	Yes	Yes	8.11	Dead	8.11	IV	First-line
10069	2018	66 - 70	Male	NSCLC	0.97	Stable	16.7	IMPACT-468	PD-1/PD-L1	PD	No	No	Yes	0.13	Dead	0.13	IV	First-line	1
10070	2018	66 - 70	Female	NSCLC	5.47	Stable	12.3	IMPACT-468	PD-1/PD-L1	SD	No	No	Yes	4.07	Alive	13.57	IV	First-line	1
10071	2018	51 - 55	Female	NSCLC	3.19	Stable	16.7	IMPACT-468	PD-1/PD-L1	PR	Yes	Yes	Yes	7.39	Alive	13.63	IV	First-line	0
10072	2018	61 - 65	Female	SCLC	3.62	Stable	10.5	IMPACT-468	Combo	SD	No	No	Yes	5.52	Alive	9.92	IV	Subsequent-line	0
10074	2018	26 - 30	Female	NSCLC	1.44	Stable	1.8	IMPACT-468	PD-1/PD-L1	SD	No	No	Yes	2.76	Dead	10.02	IV	Subsequent-line	0
10075	2018	71 - 75	Male	NSCLC	4.75	Stable	13.2	IMPACT-468	PD-1/PD-L1	SD	No	Yes	No	8.05	Alive	10.15	III	Subsequent-line	1
10076	2018	71 - 75	Male	NSCLC	12.67	Stable	14.9	IMPACT-468	PD-1/PD-L1	PR	Yes	Yes	No	13.77	Alive	13.77	IV	First-line	1
10077	2018	66 - 70	Male	NSCLC	4.92	Stable	8.8	IMPACT-468	PD-1/PD-L1	PD	No	No	Yes	2.23	Alive	10.28	IV	First-line	1
10078	2018	71 - 75	Male	NSCLC	1.08	Stable	14.9	IMPACT-468	PD-1/PD-L1	SD	No	No	Yes	4.3	Dead	10.32	IV	First-line
10079	2018	71 - 75	Female	NSCLC	13	Stable	0.9	IMPACT-468	PD-1/PD-L1	PD	No	No	Yes	2.66	Dead	2.66	IV	First-line	1
10080	2018	56 - 60	Female	Colorectal	6	Stable	6.1	IMPACT-468	PD-1/PD-L1	PD	No	No	Yes	1.45	Dead	1.81	IV	Subsequent-line	1
10081	2018	61 - 65	Male	NSCLC	2.5	Stable	3.5	IMPACT-468	PD-1/PD-L1	SD	No	Yes	No	13.57	Alive	13.57	IV	First-line	0
10082	2018	51 - 55	Female	NSCLC	4.56	Stable	2.6	IMPACT-468	PD-1/PD-L1	SD	No	No	Yes	5.29	Alive	12.94	IV	First-line	1
10083	2018	61 - 65	Female	NSCLC	2.56	Stable	4.4	IMPACT-468	PD-1/PD-L1	PR	Yes	Yes	No	11.73	Alive	11.76	IV	Subsequent-line	0
10084	2018	61 - 65	Female	Hepatobiliary	4	Stable	0.9	IMPACT-468	PD-1/PD-L1	SD	No	No	Yes	6.05	Alive	8.31	IV	Subsequent-line	1
10085	2018	61 - 65	Female	NSCLC	3.38	Stable	1.8	IMPACT-468	PD-1/PD-L1	SD	No	No	Yes	2.53	Dead	7.62	IV	First-line	0
10086	2018	76 - 80	Male	NSCLC	2.22	Stable	7	IMPACT-468	PD-1/PD-L1	PR	Yes	Yes	No	11.73	Alive	12.42	IV	First-line	0
10087	2018	51 - 55	Male	Esophageal	3.32	Stable	6.1	IMPACT-468	PD-1/PD-L1	CR	Yes	Yes	No	11.04	Alive	11.04	IV	First-line	1
10088	2018	66 - 70	Male	Head & Neck	8	Stable	4.4	IMPACT-468	PD-1/PD-L1	SD	No	No	Yes	3.68	Alive	9.49	IV	Subsequent-line	1
10089	2018	76 - 80	Female	Endometrial	2.86	Unstable	149.2	IMPACT-468	PD-1/PD-L1	PD	No	No	Yes	2.14	Dead	7.75	IV	Subsequent-line	0
10090	2018	61 - 65	Male	NSCLC	9	Stable	12.3	IMPACT-468	PD-1/PD-L1	PR	Yes	Yes	No	13.11	Alive	13.11	IV	First-line	1
10091	2018	81 - 85	Female	NSCLC	9.14	Stable	0	IMPACT-468	PD-1/PD-L1	SD	No	Yes	No	12.45	Alive	13.31	IV	First-line
10092	2018	81 - 85	Female	NSCLC	5.4	Stable	21.9	IMPACT-468	PD-1/PD-L1	PD	No	No	Yes	1.84	Alive	6.21	IV	First-line
10093	2018	66 - 70	Male	NSCLC	7.43	Stable	15.8	IMPACT-468	PD-1/PD-L1	SD	No	No	Yes	2.6	Dead	2.6	IV	First-line	1
10094	2018	56 - 60	Female	NSCLC	4.4	Stable	7.9	IMPACT-468	PD-1/PD-L1	PD	No	No	Yes	1.31	Alive	13.08	IV	First-line	1
10095	2018	61 - 65	Male	NSCLC	3.33	Stable	7.9	IMPACT-468	PD-1/PD-L1	PR	Yes	Yes	No	9.26	Alive	10.64	III	Subsequent-line	1
10097	2018	81 - 85	Male	NSCLC	5.4	Stable	8.8	IMPACT-468	PD-1/PD-L1	PR	Yes	Yes	No	12.98	Alive	13.11	IV	First-line	1
10098	2018	66 - 70	Male	NSCLC	1.71	Stable	5.3	IMPACT-468	PD-1/PD-L1	PR	Yes	Yes	No	10.71	Alive	11.24	IV	Subsequent-line	1
10099	2018	71 - 75	Female	Endometrial	8.5	Unstable	34.2	IMPACT-468	PD-1/PD-L1	PD	No	No	Yes	1.84	Alive	12.48	IV	Subsequent-line	0
10100	2018	61 - 65	Female	Endometrial	9.43	Stable	1.8	IMPACT-468	PD-1/PD-L1	PD	No	No	Yes	0.36	Dead	1.97	IV	Subsequent-line	0
10101	2018	61 - 65	Male	NSCLC	6.85	Stable	76.4	IMPACT-468	PD-1/PD-L1	PD	No	No	Yes	1.35	Dead	3.65	IV	First-line	1
10102	2018	66 - 70	Female	Endometrial	2.79	Stable	2.6	IMPACT-468	PD-1/PD-L1	SD	No	No	Yes	3.48	Alive	11.3	IV	Subsequent-line	1
10103	2018	76 - 80	Male	NSCLC	5.5	Stable	10.5	IMPACT-468	PD-1/PD-L1	SD	No	Yes	No	11.79	Alive	11.79	IV	First-line	1
10104	2018	51 - 55	Male	Sarcoma	7.57	Stable	7.9	IMPACT-468	PD-1/PD-L1	PR	Yes	Yes	Yes	5.59	Alive	11.99	IV	Subsequent-line	0
10105	2018	76 - 80	Female	NSCLC	5.2	Stable	5.3	IMPACT-468	PD-1/PD-L1	PD	No	No	Yes	1.64	Alive	11.1	IV	Subsequent-line	1
10106	2018	66 - 70	Female	NSCLC	4	Stable	9.7	IMPACT-468	PD-1/PD-L1	SD	No	Yes	No	11.04	Alive	11.27	IV	First-line	1
10107	2018	71 - 75	Male	NSCLC	5.85	Stable	7.9	IMPACT-468	PD-1/PD-L1	SD	No	No	Yes	7.66	Alive	11.99	IV	First-line	1
10109	2018	56 - 60	Female	NSCLC	9.5	Stable	6.1	IMPACT-468	PD-1/PD-L1	SD	No	No	Yes	2.43	Dead	2.43	IV	First-line
10110	2018	81 - 85	Female	NSCLC	2.33	Stable	8.8	IMPACT-468	PD-1/PD-L1	PR	Yes	Yes	Yes	10.05	Dead	10.05	IV	First-line
10111	2018	46 - 50	Male	Pancreatic	8.64	Stable	0	IMPACT-468	PD-1/PD-L1	PD	No	No	Yes	0.89	Alive	9.3	IV	Subsequent-line	1
10112	2018	71 - 75	Male	NSCLC	5.2	Stable	4.4	IMPACT-468	PD-1/PD-L1	SD	No	Yes	Yes	7.43	Alive	11.56	IV	First-line	1
10113	2018	61 - 65	Female	Hepatobiliary	4.08	Stable	6.1	IMPACT-468	PD-1/PD-L1	SD	No	No	Yes	1.38	Dead	1.51	III	First-line	1
10114	2018	66 - 70	Female	NSCLC	2.29	Stable	8.8	IMPACT-468	PD-1/PD-L1	SD	No	No	Yes	4.7	Alive	11.6	IV	Subsequent-line
10115	2018	71 - 75	Male	NSCLC	12.4	Stable	20.2	IMPACT-468	PD-1/PD-L1	PD	No	No	Yes	0.23	Alive	9.72	IV	First-line	3
10117	2018	61 - 65	Male	Esophageal	3.62	Stable	5.3	IMPACT-468	PD-1/PD-L1	PR	Yes	Yes	No	10.25	Alive	10.25	IV	First-line	1
10118	2018	61 - 65	Male	NSCLC	21.29	Stable	17.6	IMPACT-468	PD-1/PD-L1	PD	No	No	Yes	0.95	Dead	0.95	IV	First-line	2
10119	2018	76 - 80	Male	NSCLC	4.73	Stable	9.7	IMPACT-468	PD-1/PD-L1	PD	No	No	Yes	0.66	Dead	0.89	IV	First-line	1
10122	2018	76 - 80	Male	NSCLC	2.53	Stable	5.3	IMPACT-468	PD-1/PD-L1	PD	No	No	Yes	1.28	Dead	2.96	IV	First-line	0
10123	2018	56 - 60	Male	NSCLC	5.63	Stable	14	IMPACT-468	PD-1/PD-L1	PD	No	No	Yes	5.39	Dead	10.45	IV	First-line	1
10124	2018	61 - 65	Male	Gastric	1.87	Stable	8.8	IMPACT-468	PD-1/PD-L1	SD	No	Yes	Yes	8.61	Alive	8.77	IV	First-line	0
10125	2018	81 - 85	Female	NSCLC	11.13	Stable	4.4	IMPACT-468	PD-1/PD-L1	SD	No	No	No	7.56	Alive	7.66	IV	First-line	0
10126	2018	51 - 55	Female	NSCLC	4.4	Stable	2.6	IMPACT-468	PD-1/PD-L1	PR	Yes	Yes	Yes	6.77	Alive	10.68	IV	First-line	0
10127	2018	61 - 65	Male	Gastric	6.82	Stable	4.4	IMPACT-468	PD-1/PD-L1	SD	No	No	No	7.82	Alive	9.2	IV	First-line	1
10234	2016	71 - 75	Female	Melanoma	4.54	Stable	3.9	IMPACT-410	PD-1/PD-L1	CR	Yes	Yes	No	40.44	Alive	40.44		First-line	1
10235	2016	46 - 50	Female	Mesothelioma	8.43	Stable	0	IMPACT-410	PD-1/PD-L1	PD	No	No	Yes	0.89	Dead	2.23	III	Subsequent-line	1
10236	2017	66 - 70	Male	Mesothelioma	7.18	Stable	2	IMPACT-410	PD-1/PD-L1	PR	Yes	Yes	Yes	6.8	Dead	10.64	IV	Subsequent-line	1
10237	2016	46 - 50	Female	Mesothelioma	2.14	Stable	0	IMPACT-410	PD-1/PD-L1	PD	No	No	Yes	0.69	Dead	6.14	IV	Subsequent-line	0
10238	2015	46 - 50	Female	Melanoma	15.33	Stable	2	IMPACT-410	Combo	PD	No	No	Yes	0.89	Dead	1.25	IV	First-line	1
10239	2016	56 - 60	Male	Melanoma	2.79	Stable	1	IMPACT-410	PD-1/PD-L1	PD	No	No	Yes	3.09	Dead	14.98	III	First-line	1
10240	2017	71 - 75	Male	Mesothelioma	5.89	Stable	1.8	IMPACT-468	PD-1/PD-L1	SD	No	No	Yes	4.9	Alive	8.97	IV	Subsequent-line	2
10241	2017	66 - 70	Male	Mesothelioma	52.5	Stable	3	IMPACT-410	PD-1/PD-L1	PD	No	No	Yes	1.74	Dead	1.74	IV	Subsequent-line	2
10242	2017	31 - 35	Female	Mesothelioma	12		10.5	IMPACT-468	Combo	SD	No	No	Yes	2.69	Dead	7.06	IV	Subsequent-line	1
10243	2016	66 - 70	Female	Melanoma	1.36	Stable	4.9	IMPACT-410	PD-1/PD-L1	PD	No	No	Yes	2.53	Dead	8.64		First-line	1
10244	2015	71 - 75	Female	Melanoma	9.64	Stable	8.9	IMPACT-410	Combo	SD	No	No	Yes	2.89	Dead	9.17		First-line	1
10245	2015	51 - 55	Female	Melanoma	8.07	Stable	9.8	IMPACT-410	Combo	PD	No	No	Yes	1.15	Dead	1.15	IV	First-line	3
10246	2016	26 - 30	Female	Melanoma	2.56	Stable	2	IMPACT-410	Combo	PD	No	No	Yes	1.31	Dead	10.91	IV	First-line	0
10247	2017	76 - 80	Male	Mesothelioma	2.53	Stable	1	IMPACT-410	PD-1/PD-L1	PR	Yes	Yes	Yes	12.98	Alive	22.28	IV	Subsequent-line	1
10248	2016	31 - 35	Female	Melanoma	2.74	Stable	3	IMPACT-410	Combo	CR	Yes	Yes	No	13.11	Alive	38.01		First-line	0
10249	2017	71 - 75	Male	Mesothelioma	39	Stable	2	IMPACT-410	PD-1/PD-L1	PD	No	No	Yes	1.87	Dead	1.87	IV	Subsequent-line	2
10250	2016	76 - 80	Male	Melanoma	5.67		1.8	IMPACT-468	Combo	PR	Yes	Yes	Yes	11.14	Dead	24.11	IV	First-line	2
10251	2016	61 - 65	Female	Melanoma	5.42	Stable	2	IMPACT-410	PD-1/PD-L1	SD	No	Yes	Yes	9	Dead	10.84	IV	First-line	1
10252	2016	71 - 75	Male	Mesothelioma	10.17		2.6	IMPACT-468	PD-1/PD-L1	SD	No	No	Yes	8.28	Dead	11.63	IV	Subsequent-line	1
10253	2016	71 - 75	Male	Mesothelioma	3.42	Stable	2	IMPACT-410	PD-1/PD-L1	PD	No	No	Yes	1.02	Dead	1.02	IV	Subsequent-line	2
10254	2017	66 - 70	Male	Melanoma	1.67	Stable	1.8	IMPACT-468	Combo	SD	No	No	Yes	1.68	Dead	11.53	IV	First-line	0
10255	2017	46 - 50	Female	Melanoma	1.36	Stable	5.3	IMPACT-468	Combo	PD	No	No	Yes	0.46	Dead	3.78	IV	First-line	1
10256	2016	56 - 60	Female	Mesothelioma	5.5		0.9	IMPACT-468	PD-1/PD-L1	PR	Yes	Yes	No	31.51	Alive	33.94	IV	Subsequent-line	1
10257	2016	66 - 70	Female	Melanoma	2.82	Stable	2	IMPACT-410	Combo	SD	No	No	Yes	4.21	Alive	37.36		First-line	0
10258	2016	56 - 60	Female	Melanoma	2.3	Stable	3	IMPACT-410	PD-1/PD-L1	CR	Yes	Yes	Yes	8.11	Dead	12.29		First-line	0
10259	2016	76 - 80	Male	Melanoma	2.95		1	IMPACT-410	Combo	PR	Yes	Yes	Yes	9.82	Dead	9.82	IV	First-line	1
10260	2016	41 - 45	Female	Melanoma	2.74		7.9	IMPACT-468	Combo	PR	Yes	Yes	Yes	6.44	Dead	18.96		First-line	0
10261	2017	31 - 35	Male	Mesothelioma	1.25		1.8	IMPACT-468	Combo	PD	No	No	Yes	1.71	Dead	22.51	IV	Subsequent-line	1
10262	2016	51 - 55	Male	Melanoma	2.23		1.8	IMPACT-468	Combo	PD	No	No	Yes	2.56	Dead	26.74	IV	First-line	0
10263	2016	41 - 45	Female	Melanoma	1.86		2.6	IMPACT-468	Combo	PR	Yes	Yes	Yes	5.42	Alive	35.78	IV	First-line	0
10264	2016	86 - 90	Male	Melanoma	3.41		4.4	IMPACT-468	PD-1/PD-L1	PD	No	No	Yes	0.72	Dead	10.74	IV	First-line	2
10265	2018	81 - 85	Male	Mesothelioma	29.75		0.9	IMPACT-468	PD-1/PD-L1	PD	No	No	Yes	1.41	Dead	1.41	IV	Subsequent-line	2
10266	2016	56 - 60	Male	Melanoma	2.44		4.9	IMPACT-410	PD-1/PD-L1	SD	No	Yes	Yes	12.19	Alive	33.48		First-line	0
10267	2016	81 - 85	Female	Melanoma	3.5		6.1	IMPACT-468	PD-1/PD-L1	CR	Yes	Yes	No	16.03	Alive	20.24	IV	First-line	2
10268	2016	66 - 70	Male	Melanoma	2.13		3.5	IMPACT-468	Combo	SD	No	No	Yes	7.59	Dead	25.2		First-line	0
10269	2017	71 - 75	Male	Mesothelioma	3.6		3.5	IMPACT-468	PD-1/PD-L1	PD	No	No	Yes	1.94	Dead	13.73	III	Subsequent-line	0
10270	2018	76 - 80	Male	Mesothelioma	4	Stable	2.6	IMPACT-468	PD-1/PD-L1	SD	No	No	Yes	3.19	Dead	5.42	III	Subsequent-line	1
10271	2017	71 - 75	Male	Mesothelioma	9		1.8	IMPACT-468	Combo	PD	No	No	Yes	1.15	Dead	20.57	IV	First-line	0
10272	2017	71 - 75	Male	Mesothelioma	4.05	Stable	1.8	IMPACT-468	Combo	PR	Yes	Yes	Yes	19.32	Dead	20.83	IV	First-line	0
10273	2018	56 - 60	Male	Melanoma	1.88		4.4	IMPACT-468	PD-1/PD-L1	PD	No	No	Yes	1.71	Alive	13.57	IV	First-line	0
10274	2017	71 - 75	Male	Mesothelioma	11.33		4.9	IMPACT-410	PD-1/PD-L1	PR	Yes	Yes	Yes	7.43	Dead	16.16	IV	Subsequent-line	1
10275	2017	71 - 75	Male	Mesothelioma	2.48		0	IMPACT-468	Combo	SD	No	No	Yes	6.74	Alive	28.39	IV	First-line	1
10276	2017	56 - 60	Male	Melanoma	1.73	Stable	0	IMPACT-468	Combo	CR	Yes	Yes	Yes	12.42	Alive	25.1	IV	First-line	0
10277	2018	76 - 80	Male	Mesothelioma	6.29	Stable	1.8	IMPACT-468	PD-1/PD-L1	PD	No	No	Yes	1.22	Dead	7.95	IV	Subsequent-line	1
10278	2017	66 - 70	Male	Mesothelioma	3.29	Stable	2.6	IMPACT-468	PD-1/PD-L1	SD	No	No	Yes	2.92	Alive	19.75	II	Subsequent-line	1
10279	2017	66 - 70	Female	Melanoma	3.15	Stable	3.5	IMPACT-468	PD-1/PD-L1	PD	No	No	Yes	2.23	Dead	6.47		First-line	1
10280	2017	66 - 70	Female	Melanoma	2.72	Stable	5.3	IMPACT-468	Combo	SD	No	No	Yes	2.79	Dead	4.5		First-line	1
10281	2017	66 - 70	Male	Mesothelioma	5.71	Stable	0.9	IMPACT-468	PD-1/PD-L1	SD	No	No	Yes	3.25	Dead	5.42	IV	Subsequent-line	1
10282	2018	56 - 60	Male	Mesothelioma	4.33	Stable	0.9	IMPACT-468	PD-1/PD-L1	PD	No	No	Yes	2.83	Dead	6.6	IV	Subsequent-line	1
10283	2017	71 - 75	Male	Melanoma	3	Stable	4.4	IMPACT-468	Combo	PR	Yes	Yes	Yes	8.64	Alive	23.59		First-line	1
10284	2018	66 - 70	Male	Mesothelioma	5.25	Stable	1.8	IMPACT-468	PD-1/PD-L1	PD	No	No	Yes	1.35	Dead	9.59	IV	Subsequent-line	1
10285	2018	71 - 75	Male	Mesothelioma	2.62	Stable	0.9	IMPACT-468	PD-1/PD-L1	SD	No	No	Yes	3.12	Alive	8.54	IV	Subsequent-line	0
10286	2017	56 - 60	Male	Mesothelioma	2.64	Stable	1.8	IMPACT-468	Combo	PD	No	No	Yes	1.15	Dead	13.96	IV	First-line	1
10287	2018	66 - 70	Male	Mesothelioma	4.67	Stable	1.8	IMPACT-468	PD-1/PD-L1	PR	Yes	Yes	No	12.94	Alive	12.94	III	Subsequent-line	0
10288	2018	76 - 80	Male	Mesothelioma	1.69	Stable	2.6	IMPACT-468	PD-1/PD-L1	SD	No	Yes	Yes	12.98	Alive	13.73	II	Subsequent-line	1
10289	2018	66 - 70	Female	Melanoma	2.56	Stable	4.4	IMPACT-468	Combo	CR	Yes	Yes	Yes	5.29	Alive	17.48	IV	First-line	1
10290	2018	71 - 75	Male	Mesothelioma	3.78	Stable	1.8	IMPACT-468	PD-1/PD-L1	PD	No	No	Yes	1.28	Dead	2.79	IV	Subsequent-line	1
10291	2018	81 - 85	Male	Mesothelioma	19.33	Stable	3.5	IMPACT-468	PD-1/PD-L1	PD	No	No	Yes	1.64	Dead	2.76	II	Subsequent-line	1
10292	2018	71 - 75	Male	Mesothelioma	1.95	Stable	1.8	IMPACT-468	PD-1/PD-L1	PD	No	No	Yes	1.15	Dead	5.65	III	Subsequent-line	1
10293	2018	66 - 70	Female	Mesothelioma	3.41	Stable	1.8	IMPACT-468	PD-1/PD-L1	PD	No	No	Yes	1.68	Dead	5.36	IV	Subsequent-line	0
10294	2018	71 - 75	Male	Mesothelioma	5.73	Stable	2.6	IMPACT-468	PD-1/PD-L1	SD	No	Yes	No	9.89	Alive	9.89	III	Subsequent-line	1
10295	2018	71 - 75	Male	Mesothelioma	4	Stable	4.4	IMPACT-468	PD-1/PD-L1	PD	No	No	Yes	2.07	Alive	8.71	IV	Subsequent-line	1
10296	2018	51 - 55	Male	Mesothelioma	18.14	Stable	2.6	IMPACT-468	PD-1/PD-L1	PD	No	No	Yes	0.43	Dead	7.56	IV	Subsequent-line	0
10297	2018	66 - 70	Male	Melanoma	8.71	Stable	8.8	IMPACT-468	Combo	SD	No	No	Yes	2.37	Alive	4.07	IV	First-line	0

## Sheet: Gene lists on each IMPACT panel
Gene Name	Gene Description	IMPACT-410	IMPACT-468
ABL1	c-abl oncogene 1, non-receptor tyrosine kinase	YES	YES
ACVR1	activin A receptor, type I	YES	YES
AGO2	eukaryotic translation initiation factor 2C, 2	NO	YES
AKT1	v-akt murine thymoma viral oncogene homolog 1	YES	YES
AKT2	v-akt murine thymoma viral oncogene homolog 2	YES	YES
AKT3	v-akt murine thymoma viral oncogene homolog 3 (protein kinase B, gamma)	YES	YES
ALK	anaplastic lymphoma receptor tyrosine kinase	YES	YES
ALOX12B	arachidonate 12-lipoxygenase, 12R type	YES	YES
ANKRD11	ankyrin repeat domain 11	YES	YES
APC	adenomatous polyposis coli	YES	YES
AR	androgen receptor	YES	YES
ARAF	v-raf murine sarcoma 3611 viral oncogene homolog	YES	YES
ARID1A	AT rich interactive domain 1A (SWI-like)	YES	YES
ARID1B	AT rich interactive domain 1B (SWI1-like)	YES	YES
ARID2	AT rich interactive domain 2 (ARID, RFX-like)	YES	YES
ARID5B	AT rich interactive domain 5B (MRF1-like)	YES	YES
ASXL1	additional sex combs like 1 (Drosophila)	YES	YES
ASXL2	additional sex combs like 2 (Drosophila)	YES	YES
ATM	ataxia telangiectasia mutated	YES	YES
ATR	ataxia telangiectasia and Rad3 related	YES	YES
ATRX	alpha thalassemia/mental retardation syndrome X-linked	YES	YES
AURKA	aurora kinase A	YES	YES
AURKB	aurora kinase B	YES	YES
AXIN1	axin 1	YES	YES
AXIN2	axin 2	YES	YES
AXL	AXL receptor tyrosine kinase	YES	YES
B2M	beta-2-microglobulin	YES	YES
BABAM1	chromosome 19 open reading frame 62	NO	YES
BAP1	BRCA1 associated protein-1 (ubiquitin carboxy-terminal hydrolase)	YES	YES
BARD1	BRCA1 associated RING domain 1	YES	YES
BBC3	BCL2 binding component 3	YES	YES
BCL10	B-cell CLL/lymphoma 10	YES	YES
BCL2	B-cell CLL/lymphoma 2	YES	YES
BCL2L1	BCL2-like 1	YES	YES
BCL2L11	BCL2-like 11 (apoptosis facilitator)	YES	YES
BCL6	B-cell CLL/lymphoma 6	YES	YES
BCOR	BCL6 corepressor	YES	YES
BIRC3	baculoviral IAP repeat-containing 3	YES	YES
BLM	Bloom syndrome, RecQ helicase-like	YES	YES
BMPR1A	bone morphogenetic protein receptor, type IA	YES	YES
BRAF	v-raf murine sarcoma viral oncogene homolog B1	YES	YES
BRCA1	breast cancer 1, early onset	YES	YES
BRCA2	breast cancer 2, early onset	YES	YES
BRD4	bromodomain containing 4	YES	YES
BRIP1	BRCA1 interacting protein C-terminal helicase 1	YES	YES
BTK	Bruton agammaglobulinemia tyrosine kinase	YES	YES
CALR	calreticulin	YES	YES
CARD11	caspase recruitment domain family, member 11	YES	YES
CARM1	coactivator-associated arginine methyltransferase 1	NO	YES
CASP8	caspase 8, apoptosis-related cysteine peptidase	YES	YES
CBFB	core-binding factor, beta subunit	YES	YES
CBL	Cas-Br-M (murine) ecotropic retroviral transforming sequence	YES	YES
CCND1	cyclin D1	YES	YES
CCND2	cyclin D2	YES	YES
CCND3	cyclin D3	YES	YES
CCNE1	cyclin E1	YES	YES
CD274	CD274 molecule	YES	YES
CD276	CD276 molecule	YES	YES
CD79A	CD79a molecule, immunoglobulin-associated alpha	YES	YES
CD79B	CD79b molecule, immunoglobulin-associated beta	YES	YES
CDC42	cell division cycle 42 (GTP binding protein, 25kDa)	NO	YES
CDC73	cell division cycle 73, Paf1/RNA polymerase II complex component, homolog (S. cerevisiae)	YES	YES
CDH1	cadherin 1, type 1, E-cadherin (epithelial)	YES	YES
CDK12	cyclin-dependent kinase 12	YES	YES
CDK4	cyclin-dependent kinase 4	YES	YES
CDK6	cyclin-dependent kinase 6	YES	YES
CDK8	cyclin-dependent kinase 8	YES	YES
CDKN1A	cyclin-dependent kinase inhibitor 1A (p21, Cip1)	YES	YES
CDKN1B	cyclin-dependent kinase inhibitor 1B (p27, Kip1)	YES	YES
CDKN2A	cyclin-dependent kinase inhibitor 2A (melanoma, p16, inhibits CDK4)	YES	YES
CDKN2B	cyclin-dependent kinase inhibitor 2B (p15, inhibits CDK4)	YES	YES
CDKN2C	cyclin-dependent kinase inhibitor 2C (p18, inhibits CDK4)	YES	YES
CEBPA	CCAAT/enhancer binding protein (C/EBP), alpha	YES	YES
CENPA	centromere protein A	YES	YES
CHEK1	CHK1 checkpoint homolog (S. pombe)	YES	YES
CHEK2	CHK2 checkpoint homolog (S. pombe)	YES	YES
CIC	capicua homolog (Drosophila)	YES	YES
CREBBP	CREB binding protein	YES	YES
CRKL	v-crk sarcoma virus CT10 oncogene homolog (avian)-like	YES	YES
CRLF2	cytokine receptor-like factor 2	YES	YES
CSDE1	cold shock domain containing E1, RNA-binding	NO	YES
CSF1R	colony stimulating factor 1 receptor	YES	YES
CSF3R	colony stimulating factor 3 receptor (granulocyte)	YES	YES
CTCF	CCCTC-binding factor (zinc finger protein)	YES	YES
CTLA4	cytotoxic T-lymphocyte-associated protein 4	YES	YES
CTNNB1	catenin (cadherin-associated protein), beta 1, 88kDa	YES	YES
CUL3	cullin 3	YES	YES
CXCR4	chemokine (C-X-C motif) receptor 4	YES	YES
CYLD	cylindromatosis (turban tumor syndrome)	NO	YES
CYSLTR2	cysteinyl leukotriene receptor 2	NO	YES
DAXX	death-domain associated protein	YES	YES
DCUN1D1	DCN1, defective in cullin neddylation 1, domain containing 1 (S. cerevisiae)	YES	YES
DDR2	discoidin domain receptor tyrosine kinase 2	YES	YES
DICER1	dicer 1, ribonuclease type III	YES	YES
DIS3	DIS3 mitotic control homolog (S. cerevisiae)	YES	YES
DNAJB1	DnaJ (Hsp40) homolog, subfamily B, member 1	YES	YES
DNMT1	DNA (cytosine-5-)-methyltransferase 1	YES	YES
DNMT3A	DNA (cytosine-5-)-methyltransferase 3 alpha	YES	YES
DNMT3B	DNA (cytosine-5-)-methyltransferase 3 beta	YES	YES
DOT1L	DOT1-like, histone H3 methyltransferase (S. cerevisiae)	YES	YES
DROSHA	drosha, ribonuclease type III	NO	YES
DUSP4	dual specificity phosphatase 4	NO	YES
E2F3	E2F transcription factor 3	YES	YES
EED	embryonic ectoderm development	YES	YES
EGFL7	EGF-like-domain, multiple 7	YES	YES
EGFR	epidermal growth factor receptor	YES	YES
EIF1AX	eukaryotic translation initiation factor 1A, X-linked	YES	YES
EIF4A2	eukaryotic translation initiation factor 4A2	YES	YES
EIF4E	eukaryotic translation initiation factor 4E	YES	YES
ELF3	E74-like factor 3 (ets domain transcription factor, epithelial-specific )	NO	YES
EP300	E1A binding protein p300	YES	YES
EPAS1	endothelial PAS domain protein 1	NO	YES
EPCAM	epithelial cell adhesion molecule	YES	YES
EPHA3	EPH receptor A3	YES	YES
EPHA5	EPH receptor A5	YES	YES
EPHA7	EPH receptor A7	YES	YES
EPHB1	EPH receptor B1	YES	YES
ERBB2	v-erb-b2 erythroblastic leukemia viral oncogene homolog 2, neuro/glioblastoma derived oncogene homolog (avian)	YES	YES
ERBB3	v-erb-b2 erythroblastic leukemia viral oncogene homolog 3 (avian)	YES	YES
ERBB4	v-erb-a erythroblastic leukemia viral oncogene homolog 4 (avian)	YES	YES
ERCC2	excision repair cross-complementing rodent repair deficiency, complementation group 2	YES	YES
ERCC3	excision repair cross-complementing rodent repair deficiency, complementation group 3 (xeroderma pigmentosum group B complementing)	YES	YES
ERCC4	excision repair cross-complementing rodent repair deficiency, complementation group 4	YES	YES
ERCC5	excision repair cross-complementing rodent repair deficiency, complementation group 5	YES	YES
ERF	Ets2 repressor factor	NO	YES
ERG	v-ets erythroblastosis virus E26 oncogene homolog (avian)	YES	YES
ERRFI1	ERBB receptor feedback inhibitor 1	YES	YES
ESR1	estrogen receptor 1	YES	YES
ETV1	ets variant 1	YES	YES
ETV6	ets variant 6	YES	YES
EZH1	enhancer of zeste homolog 1 (Drosophila)	NO	YES
EZH2	enhancer of zeste homolog 2 (Drosophila)	YES	YES
FAM123B	family with sequence similarity 123B	YES	YES
FAM175A	family with sequence similarity 175, member A	YES	YES
FAM46C	family with sequence similarity 46, member C	YES	YES
FAM58A	family with sequence similarity 58, member A	NO	YES
FANCA	Fanconi anemia, complementation group A	YES	YES
FANCC	Fanconi anemia, complementation group C	YES	YES
FAT1	FAT tumor suppressor homolog 1 (Drosophila)	YES	YES
FBXW7	F-box and WD repeat domain containing 7	YES	YES
FGF19	fibroblast growth factor 19	YES	YES
FGF3	fibroblast growth factor 3	YES	YES
FGF4	fibroblast growth factor 4	YES	YES
FGFR1	fibroblast growth factor receptor 1	YES	YES
FGFR2	fibroblast growth factor receptor 2	YES	YES
FGFR3	fibroblast growth factor receptor 3	YES	YES
FGFR4	fibroblast growth factor receptor 4	YES	YES
FH	fumarate hydratase	YES	YES
FLCN	folliculin	YES	YES
FLT1	fms-related tyrosine kinase 1 (vascular endothelial growth factor/vascular permeability factor receptor)	YES	YES
FLT3	fms-related tyrosine kinase 3	YES	YES
FLT4	fms-related tyrosine kinase 4	YES	YES
FOXA1	forkhead box A1	YES	YES
FOXL2	forkhead box L2	YES	YES
FOXO1	forkhead box O1	YES	YES
FOXP1	forkhead box P1	YES	YES
FUBP1	far upstream element (FUSE) binding protein 1	YES	YES
FYN	FYN oncogene related to SRC, FGR, YES	YES	YES
GATA1	GATA binding protein 1 (globin transcription factor 1)	YES	YES
GATA2	GATA binding protein 2	YES	YES
GATA3	GATA binding protein 3	YES	YES
GLI1	GLI family zinc finger 1	YES	YES
GNA11	guanine nucleotide binding protein (G protein), alpha 11 (Gq class)	YES	YES
GNAQ	guanine nucleotide binding protein (G protein), q polypeptide	YES	YES
GNAS	GNAS complex locus	YES	YES
GPS2	G protein pathway suppressor 2	YES	YES
GREM1	gremlin 1	YES	YES
GRIN2A	glutamate receptor, ionotropic, N-methyl D-aspartate 2A	YES	YES
GSK3B	glycogen synthase kinase 3 beta	YES	YES
H3F3A	H3 histone, family 3A	YES	YES
H3F3B	H3 histone, family 3B (H3.3B)	YES	YES
H3F3C	H3 histone, family 3C	YES	YES
HGF	hepatocyte growth factor (hepapoietin A; scatter factor)	YES	YES
HIST1H1C	histone cluster 1, H1c	YES	YES
HIST1H2BD	histone cluster 1, H2bd	YES	YES
HIST1H3A	histone cluster 1, H3a	YES	YES
HIST1H3B	histone cluster 1, H3b	YES	YES
HIST1H3C	histone cluster 1, H3c	YES	YES
HIST1H3D	histone cluster 1, H3d	YES	YES
HIST1H3E	histone cluster 1, H3e	YES	YES
HIST1H3F	histone cluster 1, H3f	YES	YES
HIST1H3G	histone cluster 1, H3g	YES	YES
HIST1H3H	histone cluster 1, H3h	YES	YES
HIST1H3I	histone cluster 1, H3i	YES	YES
HIST1H3J	histone cluster 1, H3j	YES	YES
HIST2H3C	histone cluster 2, H3c	YES	YES
HIST2H3D	histone cluster 2, H3d	YES	YES
HIST3H3	histone cluster 3, H3	YES	YES
HLA-A	major histocompatibility complex, class I, A	YES	YES
HLA-B	major histocompatibility complex, class I, B	NO	YES
HNF1A	HNF1 homeobox A	YES	YES
HOXB13	homeobox B13	YES	YES
HRAS	v-Ha-ras Harvey rat sarcoma viral oncogene homolog	YES	YES
ICOSLG	inducible T-cell co-stimulator ligand	YES	YES
ID3	inhibitor of DNA binding 3, dominant negative helix-loop-helix protein	YES	YES
IDH1	isocitrate dehydrogenase 1 (NADP+), soluble	YES	YES
IDH2	isocitrate dehydrogenase 2 (NADP+), mitochondrial	YES	YES
IFNGR1	interferon gamma receptor 1	YES	YES
IGF1	insulin-like growth factor 1 (somatomedin C)	YES	YES
IGF1R	insulin-like growth factor 1 receptor	YES	YES
IGF2	insulin-like growth factor 2 (somatomedin A)	YES	YES
IKBKE	inhibitor of kappa light polypeptide gene enhancer in B-cells, kinase epsilon	YES	YES
IKZF1	IKAROS family zinc finger 1 (Ikaros)	YES	YES
IL10	interleukin 10	YES	YES
IL7R	interleukin 7 receptor	YES	YES
INHA	inhibin, alpha	YES	YES
INHBA	inhibin, beta A	YES	YES
INPP4A	inositol polyphosphate-4-phosphatase, type I, 107kDa	YES	YES
INPP4B	inositol polyphosphate-4-phosphatase, type II, 105kDa	YES	YES
INPPL1	inositol polyphosphate phosphatase-like 1	NO	YES
INSR	insulin receptor	YES	YES
IRF4	interferon regulatory factor 4	YES	YES
IRS1	insulin receptor substrate 1	YES	YES
IRS2	insulin receptor substrate 2	YES	YES
JAK1	Janus kinase 1	YES	YES
JAK2	Janus kinase 2	YES	YES
JAK3	Janus kinase 3	YES	YES
JUN	jun proto-oncogene	YES	YES
KDM5A	lysine (K)-specific demethylase 5A	YES	YES
KDM5C	lysine (K)-specific demethylase 5C	YES	YES
KDM6A	lysine (K)-specific demethylase 6A	YES	YES
KDR	kinase insert domain receptor (a type III receptor tyrosine kinase)	YES	YES
KEAP1	kelch-like ECH-associated protein 1	YES	YES
KIT	v-kit Hardy-Zuckerman 4 feline sarcoma viral oncogene homolog	YES	YES
KLF4	Kruppel-like factor 4 (gut)	YES	YES
KMT2B	myeloid/lymphoid or mixed-lineage leukemia 4	NO	YES
KMT5A	SET domain containing (lysine methyltransferase) 8	NO	YES
KNSTRN	chromosome 15 open reading frame 23	NO	YES
KRAS	v-Ki-ras2 Kirsten rat sarcoma viral oncogene homolog	YES	YES
LATS1	LATS, large tumor suppressor, homolog 1 (Drosophila)	YES	YES
LATS2	LATS, large tumor suppressor, homolog 2 (Drosophila)	YES	YES
LMO1	LIM domain only 1 (rhombotin 1)	YES	YES
LYN	v-yes-1 Yamaguchi sarcoma viral related oncogene homolog	NO	YES
MALT1	mucosa associated lymphoid tissue lymphoma translocation gene 1	YES	YES
MAP2K1	mitogen-activated protein kinase kinase 1	YES	YES
MAP2K2	mitogen-activated protein kinase kinase 2	YES	YES
MAP2K4	mitogen-activated protein kinase kinase 4	YES	YES
MAP3K1	mitogen-activated protein kinase kinase kinase 1	YES	YES
MAP3K13	mitogen-activated protein kinase kinase kinase 13	YES	YES
MAP3K14	mitogen-activated protein kinase kinase kinase 14	YES	YES
MAPK1	mitogen-activated protein kinase 1	YES	YES
MAPK3	mitogen-activated protein kinase 3	YES	YES
MAPKAP1	mitogen-activated protein kinase associated protein 1	NO	YES
MAX	MYC associated factor X	YES	YES
MCL1	myeloid cell leukemia sequence 1 (BCL2-related)	YES	YES
MDC1	mediator of DNA-damage checkpoint 1	YES	YES
MDM2	Mdm2 p53 binding protein homolog (mouse)	YES	YES
MDM4	Mdm4 p53 binding protein homolog (mouse)	YES	YES
MED12	mediator complex subunit 12	YES	YES
MEF2B	myocyte enhancer factor 2B	YES	YES
MEN1	multiple endocrine neoplasia I	YES	YES
MET	met proto-oncogene (hepatocyte growth factor receptor)	YES	YES
MGA	MAX gene associated	YES	YES
MITF	microphthalmia-associated transcription factor	YES	YES
MLH1	mutL homolog 1, colon cancer, nonpolyposis type 2 (E. coli)	YES	YES
MLL	myeloid/lymphoid or mixed-lineage leukemia (trithorax homolog, Drosophila)	YES	YES
MLL2	myeloid/lymphoid or mixed-lineage leukemia 2	YES	YES
MLL3	myeloid/lymphoid or mixed-lineage leukemia 3	YES	YES
MPL	myeloproliferative leukemia virus oncogene	YES	YES
MRE11A	MRE11 meiotic recombination 11 homolog A (S. cerevisiae)	YES	YES
MSH2	mutS homolog 2, colon cancer, nonpolyposis type 1 (E. coli)	YES	YES
MSH3	mutS homolog 3 (E. coli)	NO	YES
MSH6	mutS homolog 6 (E. coli)	YES	YES
MSI1	musashi homolog 1 (Drosophila)	NO	YES
MSI2	musashi homolog 2 (Drosophila)	NO	YES
MST1	macrophage stimulating 1 (hepatocyte growth factor-like)	YES	YES
MST1R	macrophage stimulating 1 receptor (c-met-related tyrosine kinase)	YES	YES
MTOR	mechanistic target of rapamycin (serine/threonine kinase)	YES	YES
MUTYH	mutY homolog (E. coli)	YES	YES
MYC	v-myc myelocytomatosis viral oncogene homolog (avian)	YES	YES
MYCL1	v-myc myelocytomatosis viral oncogene homolog 1, lung carcinoma derived (avian)	YES	YES
MYCN	v-myc myelocytomatosis viral related oncogene, neuroblastoma derived (avian)	YES	YES
MYD88	myeloid differentiation primary response gene (88)	YES	YES
MYOD1	myogenic differentiation 1	YES	YES
NBN	nibrin	YES	YES
NCOA3	nuclear receptor coactivator 3	YES	YES
NCOR1	nuclear receptor corepressor 1	YES	YES
NEGR1	neuronal growth regulator 1	YES	YES
NF1	neurofibromin 1	YES	YES
NF2	neurofibromin 2 (merlin)	YES	YES
NFE2L2	nuclear factor (erythroid-derived 2)-like 2	YES	YES
NFKBIA	nuclear factor of kappa light polypeptide gene enhancer in B-cells inhibitor, alpha	YES	YES
NKX2-1	NK2 homeobox 1	YES	YES
NKX3-1	NK3 homeobox 1	YES	YES
NOTCH1	notch 1	YES	YES
NOTCH2	notch 2	YES	YES
NOTCH3	notch 3	YES	YES
NOTCH4	notch 4	YES	YES
NPM1	nucleophosmin (nucleolar phosphoprotein B23, numatrin)	YES	YES
NRAS	neuroblastoma RAS viral (v-ras) oncogene homolog	YES	YES
NSD1	nuclear receptor binding SET domain protein 1	YES	YES
NTHL1	nth endonuclease III-like 1 (E. coli)	NO	YES
NTRK1	neurotrophic tyrosine kinase, receptor, type 1	YES	YES
NTRK2	neurotrophic tyrosine kinase, receptor, type 2	YES	YES
NTRK3	neurotrophic tyrosine kinase, receptor, type 3	YES	YES
NUF2	NUF2, NDC80 kinetochore complex component, homolog (S. cerevisiae)	NO	YES
NUP93	nucleoporin 93kDa	YES	YES
PAK1	p21 protein (Cdc42/Rac)-activated kinase 1	YES	YES
PAK7	p21 protein (Cdc42/Rac)-activated kinase 7	YES	YES
PALB2	partner and localizer of BRCA2	YES	YES
PARK2	parkinson protein 2, E3 ubiquitin protein ligase (parkin)	YES	YES
PARP1	poly (ADP-ribose) polymerase 1	YES	YES
PAX5	paired box 5	YES	YES
PBRM1	polybromo 1	YES	YES
PDCD1	programmed cell death 1	YES	YES
PDCD1LG2	programmed cell death 1 ligand 2	NO	YES
PDGFRA	platelet-derived growth factor receptor, alpha polypeptide	YES	YES
PDGFRB	platelet-derived growth factor receptor, beta polypeptide	YES	YES
PDPK1	3-phosphoinositide dependent protein kinase-1	YES	YES
PGR	progesterone receptor	YES	YES
PHOX2B	paired-like homeobox 2b	YES	YES
PIK3C2G	phosphoinositide-3-kinase, class 2, gamma polypeptide	YES	YES
PIK3C3	phosphoinositide-3-kinase, class 3	YES	YES
PIK3CA	phosphoinositide-3-kinase, catalytic, alpha polypeptide	YES	YES
PIK3CB	phosphoinositide-3-kinase, catalytic, beta polypeptide	YES	YES
PIK3CD	phosphoinositide-3-kinase, catalytic, delta polypeptide	YES	YES
PIK3CG	phosphoinositide-3-kinase, catalytic, gamma polypeptide	YES	YES
PIK3R1	phosphoinositide-3-kinase, regulatory subunit 1 (alpha)	YES	YES
PIK3R2	phosphoinositide-3-kinase, regulatory subunit 2 (beta)	YES	YES
PIK3R3	phosphoinositide-3-kinase, regulatory subunit 3 (gamma)	YES	YES
PIM1	pim-1 oncogene	YES	YES
PLCG2	phospholipase C, gamma 2 (phosphatidylinositol-specific)	YES	YES
PLK2	polo-like kinase 2	YES	YES
PMAIP1	phorbol-12-myristate-13-acetate-induced protein 1	YES	YES
PMS1	PMS1 postmeiotic segregation increased 1 (S. cerevisiae)	YES	YES
PMS2	PMS2 postmeiotic segregation increased 2 (S. cerevisiae)	YES	YES
PNRC1	proline-rich nuclear receptor coactivator 1	YES	YES
POLD1	polymerase (DNA directed), delta 1, catalytic subunit 125kDa	YES	YES
POLE	polymerase (DNA directed), epsilon	YES	YES
PPARG	peroxisome proliferator-activated receptor gamma	NO	YES
PPM1D	protein phosphatase, Mg2+/Mn2+ dependent, 1D	YES	YES
PPP2R1A	protein phosphatase 2, regulatory subunit A, alpha	YES	YES
PPP4R2	protein phosphatase 4, regulatory subunit 2	NO	YES
PPP6C	protein phosphatase 6, catalytic subunit	YES	YES
PRDM1	PR domain containing 1, with ZNF domain	YES	YES
PRDM14	PR domain containing 14	NO	YES
PREX2	phosphatidylinositol-3,4,5-trisphosphate-dependent Rac exchange factor 2	NO	YES
PRKAR1A	protein kinase, cAMP-dependent, regulatory, type I, alpha (tissue specific extinguisher 1)	YES	YES
PRKCI	protein kinase C, iota	NO	YES
PRKD1	protein kinase D1	NO	YES
PTCH1	patched 1	YES	YES
PTEN	phosphatase and tensin homolog	YES	YES
PTP4A1	protein tyrosine phosphatase type IVA, member 1	NO	YES
PTPN11	protein tyrosine phosphatase, non-receptor type 11	YES	YES
PTPRD	protein tyrosine phosphatase, receptor type, D	YES	YES
PTPRS	protein tyrosine phosphatase, receptor type, S	YES	YES
PTPRT	protein tyrosine phosphatase, receptor type, T	YES	YES
RAB35	RAB35, member RAS oncogene family	YES	YES
RAC1	ras-related C3 botulinum toxin substrate 1 (rho family, small GTP binding protein Rac1)	YES	YES
RAC2	ras-related C3 botulinum toxin substrate 2 (rho family, small GTP binding protein Rac2)	NO	YES
RAD21	RAD21 homolog (S. pombe)	YES	YES
RAD50	RAD50 homolog (S. cerevisiae)	YES	YES
RAD51	RAD51 homolog (RecA homolog, E. coli) (S. cerevisiae)	YES	YES
RAD51C	RAD51 homolog C (S. cerevisiae)	YES	YES
RAD51L1	RAD51-like 1 (S. cerevisiae)	YES	YES
RAD51L3	RAD51-like 3 (S. cerevisiae)	YES	YES
RAD52	RAD52 homolog (S. cerevisiae)	YES	YES
RAD54L	RAD54-like (S. cerevisiae)	YES	YES
RAF1	v-raf-1 murine leukemia viral oncogene homolog 1	YES	YES
RARA	retinoic acid receptor, alpha	YES	YES
RASA1	RAS p21 protein activator (GTPase activating protein) 1	YES	YES
RB1	retinoblastoma 1	YES	YES
RBM10	RNA binding motif protein 10	YES	YES
RECQL	RecQ protein-like (DNA helicase Q1-like)	NO	YES
RECQL4	RecQ protein-like 4	YES	YES
REL	v-rel reticuloendotheliosis viral oncogene homolog (avian)	YES	YES
RET	ret proto-oncogene	YES	YES
RFWD2	ring finger and WD repeat domain 2	YES	YES
RHEB	Ras homolog enriched in brain	YES	YES
RHOA	ras homolog gene family, member A	YES	YES
RICTOR	RPTOR independent companion of MTOR, complex 2	YES	YES
RIT1	Ras-like without CAAX 1	YES	YES
RNF43	ring finger protein 43	YES	YES
ROS1	c-ros oncogene 1 , receptor tyrosine kinase	YES	YES
RPS6KA4	ribosomal protein S6 kinase, 90kDa, polypeptide 4	YES	YES
RPS6KB2	ribosomal protein S6 kinase, 70kDa, polypeptide 2	YES	YES
RPTOR	regulatory associated protein of MTOR, complex 1	YES	YES
RRAGC	Ras-related GTP binding C	NO	YES
RRAS	related RAS viral (r-ras) oncogene homolog	NO	YES
RRAS2	related RAS viral (r-ras) oncogene homolog 2	NO	YES
RTEL1	regulator of telomere elongation helicase 1	NO	YES
RUNX1	runt-related transcription factor 1	YES	YES
RXRA	retinoid X receptor, alpha	NO	YES
RYBP	RING1 and YY1 binding protein	YES	YES
SDHA	succinate dehydrogenase complex, subunit A, flavoprotein (Fp)	YES	YES
SDHAF2	succinate dehydrogenase complex assembly factor 2	YES	YES
SDHB	succinate dehydrogenase complex, subunit B, iron sulfur (Ip)	YES	YES
SDHC	succinate dehydrogenase complex, subunit C, integral membrane protein, 15kDa	YES	YES
SDHD	succinate dehydrogenase complex, subunit D, integral membrane protein	YES	YES
SESN1	sestrin 1	NO	YES
SESN2	sestrin 2	NO	YES
SESN3	sestrin 3	NO	YES
SETD2	SET domain containing 2	YES	YES
SF3B1	splicing factor 3b, subunit 1, 155kDa	YES	YES
SH2B3	SH2B adaptor protein 3	YES	YES
SH2D1A	SH2 domain containing 1A	YES	YES
SHOC2	soc-2 suppressor of clear homolog (C. elegans)	NO	YES
SHQ1	SHQ1 homolog (S. cerevisiae)	YES	YES
SLX4	SLX4 structure-specific endonuclease subunit homolog (S. cerevisiae)	NO	YES
SMAD2	SMAD family member 2	YES	YES
SMAD3	SMAD family member 3	YES	YES
SMAD4	SMAD family member 4	YES	YES
SMARCA4	SWI/SNF related, matrix associated, actin dependent regulator of chromatin, subfamily a, member 4	YES	YES
SMARCB1	SWI/SNF related, matrix associated, actin dependent regulator of chromatin, subfamily b, member 1	YES	YES
SMARCD1	SWI/SNF related, matrix associated, actin dependent regulator of chromatin, subfamily d, member 1	YES	YES
SMO	smoothened homolog (Drosophila)	YES	YES
SMYD3	SET and MYND domain containing 3	NO	YES
SOCS1	suppressor of cytokine signaling 1	YES	YES
SOS1	son of sevenless homolog 1 (Drosophila)	NO	YES
SOX17	SRY (sex determining region Y)-box 17	YES	YES
SOX2	SRY (sex determining region Y)-box 2	YES	YES
SOX9	SRY (sex determining region Y)-box 9	YES	YES
SPEN	spen homolog, transcriptional regulator (Drosophila)	YES	YES
SPOP	speckle-type POZ protein	YES	YES
SPRED1	sprouty-related, EVH1 domain containing 1	NO	YES
SRC	v-src sarcoma (Schmidt-Ruppin A-2) viral oncogene homolog (avian)	YES	YES
SRSF2	serine/arginine-rich splicing factor 2	YES	YES
STAG2	stromal antigen 2	YES	YES
STAT3	signal transducer and activator of transcription 3 (acute-phase response factor)	YES	YES
STAT5A	signal transducer and activator of transcription 5A	YES	YES
STAT5B	signal transducer and activator of transcription 5B	YES	YES
STK11	serine/threonine kinase 11	YES	YES
STK19	serine/threonine kinase 19	NO	YES
STK40	serine/threonine kinase 40	YES	YES
SUFU	suppressor of fused homolog (Drosophila)	YES	YES
SUZ12	suppressor of zeste 12 homolog (Drosophila)	YES	YES
SYK	spleen tyrosine kinase	YES	YES
TAP1	transporter 1, ATP-binding cassette, sub-family B (MDR/TAP)	NO	YES
TAP2	transporter 2, ATP-binding cassette, sub-family B (MDR/TAP)	NO	YES
TBX3	T-box 3	YES	YES
TCEB1	transcription elongation factor B (SIII), polypeptide 1 (15kDa, elongin C)	YES	YES
TCF3	transcription factor 3 (E2A immunoglobulin enhancer binding factors E12/E47)	YES	YES
TCF7L2	transcription factor 7-like 2 (T-cell specific, HMG-box)	YES	YES
TEK	TEK tyrosine kinase, endothelial	NO	YES
TERT	telomerase reverse transcriptase	YES	YES
TET1	tet oncogene 1	YES	YES
TET2	tet oncogene family member 2	YES	YES
TGFBR1	transforming growth factor, beta receptor 1	YES	YES
TGFBR2	transforming growth factor, beta receptor II (70/80kDa)	YES	YES
TMEM127	transmembrane protein 127	YES	YES
TMPRSS2	transmembrane protease, serine 2	YES	YES
TNFAIP3	tumor necrosis factor, alpha-induced protein 3	YES	YES
TNFRSF14	tumor necrosis factor receptor superfamily, member 14 (herpesvirus entry mediator)	YES	YES
TOP1	topoisomerase (DNA) I	YES	YES
TP53	tumor protein p53	YES	YES
TP53BP1	tumor protein p53 binding protein 1	NO	YES
TP63	tumor protein p63	YES	YES
TRAF2	TNF receptor-associated factor 2	YES	YES
TRAF7	TNF receptor-associated factor 7	YES	YES
TSC1	tuberous sclerosis 1	YES	YES
TSC2	tuberous sclerosis 2	YES	YES
TSHR	thyroid stimulating hormone receptor	YES	YES
U2AF1	U2 small nuclear RNA auxiliary factor 1	YES	YES
UPF1	UPF1 regulator of nonsense transcripts homolog (yeast)	NO	YES
VEGFA	vascular endothelial growth factor A	YES	YES
VHL	von Hippel-Lindau tumor suppressor	YES	YES
VTCN1	V-set domain containing T cell activation inhibitor 1	YES	YES
WHSC1	Wolf-Hirschhorn syndrome candidate 1	NO	YES
WHSC1L1	Wolf-Hirschhorn syndrome candidate 1-like 1	NO	YES
WT1	Wilms tumor 1	YES	YES
WWTR1	WW domain containing transcription regulator 1	NO	YES
XIAP	X-linked inhibitor of apoptosis	YES	YES
XPO1	exportin 1 (CRM1 homolog, yeast)	YES	YES
XRCC2	X-ray repair complementing defective repair in Chinese hamster cells 2	YES	YES
YAP1	Yes-associated protein 1	YES	YES
YES1	v-yes-1 Yamaguchi sarcoma viral oncogene homolog 1	YES	YES
ZFHX3	zinc finger homeobox 3	YES	YES
ZRSR2	zinc finger (CCCH type), RNA-binding motif and serine/arginine rich 2	YES	YES
